# Supplementary material for: 2-Azido-2-de­oxy-3,4-O-isopropyl­idene-2-C-methyl-d-talono-1,5-lactone
Source: Acta Crystallogr Sect E Struct Rep Online. 2010 Apr 30;66(Pt 5):o1221–2. doi: 10.1107/S160053681001500X (PMC2979260; doi:10.1107/S160053681001500X)
Supplement: Supplementary file 1 [file e-66-o1221-sup1.cif]

##############################################################################
###                                                                        ###
###        Electronic paper (Acta Crystallographica Section E)             ###
###                                                                        ###
##############################################################################
#                                                                            #
# This CIF contains the data in a paper accepted for publication in Acta     #
# Crystallographica Section E. It conforms to the requirements of Notes      #
# for Authors for Section E, and has been peer reviewed under the auspices   #
# of the IUCr Commission on Journals.                                        #
#                                                                            #
# Full details of the Crystallographic Information File format               #
# are given in the paper "The Crystallographic Information File (CIF):       #
# a New Standard Archive File for Crystallography" by S. R. Hall, F. H.      #
# Allen and I. D. Brown [Acta Cryst. (1991), A47, 655-685].                  #
#                                                                            #
# The current version of the core CIF dictionary is obtainable from          #
# ftp://ftp.iucr.org/pub/cif_core.dic. The current version number is 2.4.    #
#                                                                            #
# Software is freely available for graphical display of the structure(s) in  #
# this CIF.  For information consult the CIF home page http://www.iucr.org/  #
# cif/home.html                                                              #
#                                                                            #
# This file may be used for bona fide research purposes within the           #
# scientific community so long as proper attribution is given to the journal # 
# article from which it was obtained.                                        #
#                                                                            #
##############################################################################
                                             
data_global
_audit_creation_method     CRYSTALS_ver_12.86
_journal_date_recd_electronic     2010-04-19
_journal_date_accepted     2010-04-23
_journal_name_full     'Acta Crystallographica, Section E'
_journal_year     2010
_journal_volume     66
_journal_issue      5
_journal_page_first     o1221
_journal_page_last     o1222
_journal_paper_category     QO
_journal_coeditor_code     LH5031
_publ_contact_author_name     'Sarah Jenkinson'
_publ_contact_author_address
;
 Department of Chemistry,
 Chemistry Research Laboratory,
 University of Oxford,
 12 Mansfield Road,
 Oxford, OX1 3TA, UK.
;
_publ_contact_author_email     'sarah.jenkinson@chem.ox.ac.uk'
_publ_contact_author_fax     '+44 1865 000000'
_publ_contact_author_phone     '+44 1865 275655'
_publ_section_title
;\
2-Azido-2-deoxy-3,4-<i>O</i>-isopropylidene-2-<i>C</i>-methyl-<i>D</i>-talono-\
1,5-lactone
;
loop_
    _publ_author_name
    _publ_author_address
    'Jenkinson, Sarah F.'
;
Department of Organic Chemistry, Chemistry Research Laboratory
University of Oxford, Mansfield Road, Oxford OX1 3TA, England
;
    'Dai, Ni'
;
Department of Organic Chemistry, Chemistry Research Laboratory
University of Oxford, Mansfield Road, Oxford OX1 3TA, England
;
    'Fleet, George W. J.'
;
Department of Organic Chemistry, Chemistry Research Laboratory
University of Oxford, Mansfield Road, Oxford OX1 3TA, England
;
    'Watkin, David J.'
;
Department of Chemical Crystallography, Chemistry Research Laboratory,
University of Oxford, Mansfield Road, Oxford OX1 3TA, England
;
_chemical_name_systematic     ?
_chemical_melting_point     ?
data_I
_chemical_name_systematic
;
2-Azido-2-deoxy-3,4-<i>O</i>-isopropylidene-2-<i>C</i>-methyl-D-talono-1,5-\
lactone
;
_chemical_formula_moiety     'C10 H15 N3 O5'
_chemical_formula_sum     'C10 H15 N3 O5'
_chemical_formula_iupac     'C10 H15 N3 O5'
_chemical_formula_weight     257.25
_symmetry_cell_setting     'Orthorhombic'
_symmetry_space_group_name_H-M     'P 21 21 21'
_symmetry_space_group_name_Hall     'P 2ac 2ab'
loop_
    _symmetry_equiv_pos_as_xyz
    'x,y,z'
    'x+1/2,-y+1/2,-z'
    '-x,y+1/2,-z+1/2'
    '-x+1/2,-y,z+1/2'
_cell_length_a     5.9481(3)
_cell_length_b     13.3427(7)
_cell_length_c     15.6351(9)
_cell_angle_alpha     90
_cell_angle_beta     90
_cell_angle_gamma     90
_cell_volume     1240.86(12)
_cell_formula_units_Z     4
_cell_measurement_reflns_used     1637
_cell_measurement_theta_min     5
_cell_measurement_theta_max     27
_cell_measurement_temperature     150
_exptl_crystal_description     'plate'
_exptl_crystal_colour     'colourless'
_exptl_crystal_size_max     0.20
_exptl_crystal_size_mid     0.15
_exptl_crystal_size_min     0.05
_exptl_crystal_density_diffrn     1.377
_exptl_crystal_density_meas     ?
_exptl_crystal_density_method     'not measured'
_exptl_crystal_F_000     544
_exptl_absorpt_coefficient_mu     0.111
_exptl_absorpt_correction_type     multi-scan
_exptl_absorpt_process_details     '(DENZO/SCALEPACK; Otwinowski & Minor, 1997)'
_exptl_absorpt_correction_T_min     0.89
_exptl_absorpt_correction_T_max     0.99
_diffrn_ambient_temperature     150
_diffrn_radiation_type     'Mo K\a'
_diffrn_radiation_wavelength     0.71073
_diffrn_radiation_monochromator     'graphite'
_diffrn_measurement_device_type     'Nonius KappaCCD'
_diffrn_measurement_device     'Area'
_diffrn_measurement_method     \w
_diffrn_reflns_number     10775
_diffrn_reflns_av_R_equivalents     0.077
_diffrn_reflns_theta_min     5.201
_diffrn_reflns_theta_max     27.488
_diffrn_reflns_theta_full     26.938
_diffrn_measured_fraction_theta_max     0.990
_diffrn_measured_fraction_theta_full     0.990
_diffrn_reflns_limit_h_min     -7
_diffrn_reflns_limit_h_max     7
_diffrn_reflns_limit_k_min     -17
_diffrn_reflns_limit_k_max     17
_diffrn_reflns_limit_l_min     -20
_diffrn_reflns_limit_l_max     20
_diffrn_standards_number     0
_diffrn_standards_interval_count     .
_diffrn_standards_interval_time     .
_diffrn_standards_decay_%     ?
_reflns_number_total     1647
_reflns_number_gt     1170
_reflns_threshold_expression     I>2\s(I)
_refine_ls_structure_factor_coef     Fsqd
_refine_ls_matrix_type     full
_refine_ls_R_factor_all     0.0690
_refine_ls_R_factor_gt     0.0383
_refine_ls_wR_factor_all     0.0871
_refine_ls_wR_factor_gt     0.0769
_refine_ls_wR_factor_ref     0.0871
_refine_ls_goodness_of_fit_ref     0.8754
_refine_ls_number_reflns     1647
_refine_ls_number_parameters     164
_refine_ls_number_restraints     0
_refine_ls_hydrogen_treatment     constr
_refine_ls_weighting_scheme     calc
_refine_ls_weighting_details
;
Method= Modified Sheldrick
w=1/[\s^2^(F^2^) + ( 0.05P)^2^ + 0.16P], where P=[max(Fo^2^,0) + 2Fc^2^]/3
;
_atom_sites_solution_hydrogens     geom
_atom_sites_solution_primary     direct
_refine_ls_shift/su_max     0.000278
_refine_diff_density_max     0.53
_refine_diff_density_min     -0.45
_refine_ls_extinction_method     'Larson (1970), Equation 22'
_refine_ls_extinction_coef      46E1(6)
loop_
    _atom_type_symbol
    _atom_type_scat_dispersion_real
    _atom_type_scat_dispersion_imag
    _atom_type_scat_source
    C 0.0033 0.0016 'International Tables Vol C 4.2.6.8 and 6.1.1.4'
    H 0.0000 0.0000 'International Tables Vol C 4.2.6.8 and 6.1.1.4'
    N 0.0061 0.0033 'International Tables Vol C 4.2.6.8 and 6.1.1.4'
    O 0.0106 0.0060 'International Tables Vol C 4.2.6.8 and 6.1.1.4'
_computing_data_collection     'COLLECT (Nonius, 2001).'
_computing_cell_refinement     'DENZO/SCALEPACK (Otwinowski & Minor, 1997)'
_computing_data_reduction     'DENZO/SCALEPACK (Otwinowski & Minor, 1997)'
_computing_structure_solution     'SIR92 (Altomare <i>et al.</i>,  1994)'
_computing_structure_refinement     'CRYSTALS (Betteridge <i>et al.</i>,  2003)'
_computing_molecular_graphics     'CAMERON (Watkin <i>et al.</i>,  1996)'
_computing_publication_material     'CRYSTALS (Betteridge <i>et al.</i>,  2003)'
loop_
    _atom_site_type_symbol
    _atom_site_label
    _atom_site_fract_x
    _atom_site_fract_y
    _atom_site_fract_z
    _atom_site_U_iso_or_equiv
    _atom_site_adp_type
    _atom_site_occupancy
    _atom_site_disorder_assembly
    _atom_site_disorder_group
    O O1 0.4977(3) 0.87439(12) 0.79200(10) 0.0276 Uani 1.0000 . .
    C C2 0.5736(5) 0.85325(19) 0.87769(16) 0.0297 Uani 1.0000 . .
    O O3 0.7326(3) 0.77432(13) 0.86551(10) 0.0334 Uani 1.0000 . .
    C C4 0.8307(4) 0.78267(17) 0.78210(15) 0.0258 Uani 1.0000 . .
    C C5 0.6901(4) 0.86484(17) 0.73767(14) 0.0250 Uani 1.0000 . .
    C C6 0.6110(4) 0.83522(18) 0.64929(15) 0.0247 Uani 1.0000 . .
    N N7 0.4436(4) 0.91275(16) 0.62475(14) 0.0317 Uani 1.0000 . .
    N N8 0.3742(4) 0.90581(16) 0.55031(15) 0.0313 Uani 1.0000 . .
    N N9 0.2976(4) 0.90888(18) 0.48383(15) 0.0443 Uani 1.0000 . .
    C C10 0.4914(4) 0.73333(18) 0.65603(15) 0.0243 Uani 1.0000 . .
    O O11 0.3123(3) 0.71606(13) 0.62348(11) 0.0323 Uani 1.0000 . .
    O O12 0.5913(3) 0.66364(12) 0.70449(11) 0.0256 Uani 1.0000 . .
    C C13 0.8169(4) 0.68186(17) 0.73740(16) 0.0250 Uani 1.0000 . .
    C C14 0.8716(5) 0.59403(17) 0.79413(17) 0.0309 Uani 1.0000 . .
    O O15 0.8866(3) 0.50433(11) 0.74599(11) 0.0351 Uani 1.0000 . .
    C C16 0.8056(4) 0.83600(19) 0.58502(16) 0.0303 Uani 1.0000 . .
    C C17 0.6857(5) 0.9437(2) 0.91665(18) 0.0385 Uani 1.0000 . .
    C C18 0.3762(5) 0.8142(2) 0.92680(19) 0.0459 Uani 1.0000 . .
    H H41 0.9905 0.8032 0.7872 0.0311 Uiso 1.0000 . .
    H H51 0.7740 0.9284 0.7350 0.0310 Uiso 1.0000 . .
    H H131 0.9235 0.6813 0.6888 0.0288 Uiso 1.0000 . .
    H H141 1.0180 0.6075 0.8209 0.0398 Uiso 1.0000 . .
    H H142 0.7552 0.5873 0.8388 0.0391 Uiso 1.0000 . .
    H H161 0.7461 0.8167 0.5292 0.0461 Uiso 1.0000 . .
    H H162 0.8707 0.9027 0.5818 0.0463 Uiso 1.0000 . .
    H H163 0.9219 0.7893 0.6024 0.0460 Uiso 1.0000 . .
    H H172 0.7391 0.9258 0.9730 0.0598 Uiso 1.0000 . .
    H H171 0.5743 0.9972 0.9206 0.0603 Uiso 1.0000 . .
    H H173 0.8113 0.9635 0.8797 0.0603 Uiso 1.0000 . .
    H H182 0.4260 0.7957 0.9845 0.0690 Uiso 1.0000 . .
    H H181 0.2604 0.8655 0.9297 0.0694 Uiso 1.0000 . .
    H H183 0.3174 0.7559 0.8975 0.0688 Uiso 1.0000 . .
    H H151 0.7591 0.4778 0.7453 0.0532 Uiso 1.0000 . .
loop_
    _atom_site_aniso_label
    _atom_site_aniso_U_11
    _atom_site_aniso_U_22
    _atom_site_aniso_U_33
    _atom_site_aniso_U_12
    _atom_site_aniso_U_13
    _atom_site_aniso_U_23
    O1 0.0272(9) 0.0348(9) 0.0207(8) 0.0036(8) -0.0008(8) 0.0009(7)
    C2 0.0358(14) 0.0323(13) 0.0209(12) 0.0025(12) -0.0027(11) -0.0011(12)
    O3 0.0480(11) 0.0305(9) 0.0217(9) 0.0089(9) -0.0031(8) 0.0004(8)
    C4 0.0254(13) 0.0278(12) 0.0241(13) -0.0041(11) -0.0031(10) 0.0007(11)
    C5 0.0249(12) 0.0250(12) 0.0252(12) 0.0006(10) -0.0006(11) 0.0016(11)
    C6 0.0253(12) 0.0255(12) 0.0233(13) 0.0057(11) -0.0011(11) 0.0031(10)
    N7 0.0361(12) 0.0337(11) 0.0253(11) 0.0090(10) -0.0035(10) -0.0003(10)
    N8 0.0309(12) 0.0300(11) 0.0330(13) 0.0066(10) 0.0013(11) 0.0030(11)
    N9 0.0446(14) 0.0544(16) 0.0340(14) 0.0089(13) -0.0105(12) 0.0052(12)
    C10 0.0210(12) 0.0297(13) 0.0221(11) 0.0039(11) 0.0023(11) -0.0047(11)
    O11 0.0255(9) 0.0391(10) 0.0322(10) -0.0029(9) -0.0047(8) -0.0022(9)
    O12 0.0228(8) 0.0246(8) 0.0293(9) -0.0005(7) -0.0023(7) 0.0012(8)
    C13 0.0192(11) 0.0267(12) 0.0292(14) 0.0008(10) -0.0021(11) 0.0020(11)
    C14 0.0327(14) 0.0247(12) 0.0351(14) 0.0018(12) -0.0044(12) 0.0045(12)
    O15 0.0297(9) 0.0248(9) 0.0509(12) 0.0035(8) 0.0037(9) 0.0003(9)
    C16 0.0318(13) 0.0317(13) 0.0274(13) 0.0010(12) 0.0036(11) 0.0049(11)
    C17 0.0484(17) 0.0374(15) 0.0297(14) 0.0015(14) -0.0060(14) -0.0059(12)
    C18 0.0446(17) 0.063(2) 0.0300(16) -0.0052(15) 0.0033(13) 0.0041(15)
loop_
    _geom_bond_atom_site_label_1
    _geom_bond_atom_site_label_2
    _geom_bond_site_symmetry_1
    _geom_bond_site_symmetry_2
    _geom_bond_distance
    _geom_bond_publ_flag
    O1 C2 . . 1.442(3) no
    O1 C5 . . 1.431(3) no
    C2 O3 . . 1.428(3) no
    C2 C17 . . 1.508(4) no
    C2 C18 . . 1.496(4) no
    O3 C4 . . 1.433(3) no
    C4 C5 . . 1.544(3) no
    C4 C13 . . 1.518(3) no
    C4 H41 . . 0.993 no
    C5 C6 . . 1.512(3) no
    C5 H51 . . 0.985 no
    C6 N7 . . 1.486(3) no
    C6 C10 . . 1.538(3) no
    C6 C16 . . 1.533(3) no
    N7 N8 . . 1.238(3) no
    N8 N9 . . 1.136(3) no
    C10 O11 . . 1.203(3) no
    C10 O12 . . 1.338(3) no
    O12 C13 . . 1.458(3) no
    C13 C14 . . 1.505(3) no
    C13 H131 . . 0.989 no
    C14 O15 . . 1.417(3) no
    C14 H141 . . 0.983 no
    C14 H142 . . 0.987 no
    O15 H151 . . 0.837 no
    C16 H161 . . 0.977 no
    C16 H162 . . 0.972 no
    C16 H163 . . 0.969 no
    C17 H172 . . 0.967 no
    C17 H171 . . 0.976 no
    C17 H173 . . 0.981 no
    C18 H182 . . 0.981 no
    C18 H181 . . 0.972 no
    C18 H183 . . 0.969 no
loop_
    _geom_angle_atom_site_label_1
    _geom_angle_atom_site_label_2
    _geom_angle_atom_site_label_3
    _geom_angle_site_symmetry_1
    _geom_angle_site_symmetry_2
    _geom_angle_site_symmetry_3
    _geom_angle
    _geom_angle_publ_flag
    C2 O1 C5 . . . 106.47(18) no
    O1 C2 O3 . . . 103.17(18) no
    O1 C2 C17 . . . 110.9(2) no
    O3 C2 C17 . . . 110.6(2) no
    O1 C2 C18 . . . 107.4(2) no
    O3 C2 C18 . . . 109.4(2) no
    C17 C2 C18 . . . 114.7(2) no
    C2 O3 C4 . . . 109.49(17) no
    O3 C4 C5 . . . 104.14(19) no
    O3 C4 C13 . . . 109.17(18) no
    C5 C4 C13 . . . 113.14(19) no
    O3 C4 H41 . . . 109.8 no
    C5 C4 H41 . . . 111.0 no
    C13 C4 H41 . . . 109.5 no
    C4 C5 O1 . . . 103.26(17) no
    C4 C5 C6 . . . 113.20(19) no
    O1 C5 C6 . . . 108.46(18) no
    C4 C5 H51 . . . 110.9 no
    O1 C5 H51 . . . 110.7 no
    C6 C5 H51 . . . 110.1 no
    C5 C6 N7 . . . 105.21(19) no
    C5 C6 C10 . . . 108.20(19) no
    N7 C6 C10 . . . 108.84(18) no
    C5 C6 C16 . . . 111.2(2) no
    N7 C6 C16 . . . 109.39(19) no
    C10 C6 C16 . . . 113.6(2) no
    C6 N7 N8 . . . 114.5(2) no
    N7 N8 N9 . . . 172.4(3) no
    C6 C10 O11 . . . 123.4(2) no
    C6 C10 O12 . . . 116.6(2) no
    O11 C10 O12 . . . 120.0(2) no
    C10 O12 C13 . . . 119.50(19) no
    C4 C13 O12 . . . 111.08(19) no
    C4 C13 C14 . . . 114.0(2) no
    O12 C13 C14 . . . 106.09(19) no
    C4 C13 H131 . . . 109.0 no
    O12 C13 H131 . . . 108.6 no
    C14 C13 H131 . . . 108.0 no
    C13 C14 O15 . . . 111.0(2) no
    C13 C14 H141 . . . 107.5 no
    O15 C14 H141 . . . 109.0 no
    C13 C14 H142 . . . 109.6 no
    O15 C14 H142 . . . 110.1 no
    H141 C14 H142 . . . 109.7 no
    C14 O15 H151 . . . 107.9 no
    C6 C16 H161 . . . 108.1 no
    C6 C16 H162 . . . 110.0 no
    H161 C16 H162 . . . 109.8 no
    C6 C16 H163 . . . 110.5 no
    H161 C16 H163 . . . 109.9 no
    H162 C16 H163 . . . 108.6 no
    C2 C17 H172 . . . 108.4 no
    C2 C17 H171 . . . 108.1 no
    H172 C17 H171 . . . 110.3 no
    C2 C17 H173 . . . 108.3 no
    H172 C17 H173 . . . 110.7 no
    H171 C17 H173 . . . 111.0 no
    C2 C18 H182 . . . 108.8 no
    C2 C18 H181 . . . 109.6 no
    H182 C18 H181 . . . 110.4 no
    C2 C18 H183 . . . 108.6 no
    H182 C18 H183 . . . 110.0 no
    H181 C18 H183 . . . 109.4 no
loop_
    _geom_hbond_atom_site_label_D
    _geom_hbond_atom_site_label_H
    _geom_hbond_atom_site_label_A
    _geom_hbond_site_symmetry_D
    _geom_hbond_site_symmetry_H
    _geom_hbond_site_symmetry_A
    _geom_hbond_distance_DH
    _geom_hbond_distance_HA
    _geom_hbond_distance_DA
    _geom_hbond_angle_DHA
    _geom_hbond_publ_flag
    C5 H51 O15 . . 3_756 0.99 2.28 3.141(4) 146 no
    C13 H131 O11 . . 1_655 0.99 2.57 3.473(4) 152 no
    C16 H161 O11 . . 2_566 0.98 2.46 3.333(4) 149 no
    C16 H163 O11 . . 1_655 0.97 2.54 3.465(4) 159 no
    O15 H151 O1 . . 3_646 0.84 2.14 2.930(4) 157 yes
    O15 H151 N7 . . 3_646 0.84 2.52 3.072(4) 125 yes
