# Supplementary material for: 2-Azido-2-de­oxy-3,4-O-isopropyl­idene-2-C-methyl-d-talono-1,5-lactone
Source: Acta Crystallogr Sect E Struct Rep Online. 2010 Apr 30;66(Pt 5):o1221–2. doi: 10.1107/S160053681001500X (PMC2979260; doi:10.1107/S160053681001500X)
Supplement: Supplementary file 2 [file e-66-o1221-Isup2.hkl]

data_I
#  3171124    Dona azide                   
_audit_creation_date        10-03-18
_audit_creation_method      CRYSTALS 

_cell_length_a                    5.9481(3)
_cell_angle_alpha                 90
_cell_length_b                    13.3427(7)
_cell_angle_beta                  90
_cell_length_c                    15.6351(9)
_cell_angle_gamma                 90

# NOTE Fc on scale of Fo,      0.40535
# Status flags: 
#    o - used in refinement 
#    < - excluded by I/sigmaI cutoff 
#    x - excluded for another reason  

loop_
_refln_index_h
_refln_index_k
_refln_index_l
_refln_F_squared_meas
_refln_F_squared_calc
_refln_F_squared_sigma
_refln_observed_status
   2   0   0      175.20      188.98        6.00 o
   4   0   0       42.40       41.95        2.10 o
   6   0   0       15.90       16.79        1.30 o
   2   1   0      304.90      323.93        6.60 o
   3   1   0      255.80      252.56        5.70 o
   4   1   0      153.40      146.50        4.50 o
   5   1   0        2.20        1.40        0.40 o
   6   1   0        7.00        6.08        1.40 o
   7   1   0       11.90       11.94        2.20 o
   2   2   0       73.80       68.41        2.00 o
   3   2   0       29.30       26.39        1.20 o
   4   2   0       36.90       35.21        1.80 o
   5   2   0        1.60        2.26        1.10 o
   6   2   0       10.00       11.96        1.40 o
   7   2   0        2.80        2.45        1.90 o
   1   3   0      215.80      230.93        4.50 o
   2   3   0        4.80        5.91        0.60 o
   3   3   0       15.60       14.91        1.10 o
   4   3   0       37.40       39.66        1.50 o
   5   3   0       -1.00        0.10        2.00 o
   6   3   0        7.30        7.83        1.50 o
   7   3   0       -0.20        0.48        1.43 o
   0   4   0      351.10      370.60       12.10 o
   1   4   0      294.60      303.98        5.90 o
   2   4   0      106.00      113.42        2.60 o
   3   4   0       39.30       42.01        1.30 o
   4   4   0        5.10        5.14        0.80 o
   5   4   0       11.60       10.78        1.30 o
   6   4   0        1.40        1.17        1.20 o
   7   4   0       -3.90        0.26        1.50 o
   1   5   0      297.30      303.31        6.90 o
   2   5   0      229.30      223.56        6.10 o
   3   5   0       29.00       29.56        1.10 o
   4   5   0       55.40       53.06        1.90 o
   5   5   0        0.90        0.98        1.71 o
   6   5   0        1.70        2.51        1.40 o
   7   5   0        0.90        2.98        4.93 o
   0   6   0        0.10        0.85        0.57 o
   1   6   0      257.50      257.70        7.00 o
   2   6   0       19.80       18.05        0.80 o
   3   6   0        0.70        0.87        1.17 o
   4   6   0       77.30       76.62        3.10 o
   5   6   0       35.00       31.48        2.00 o
   6   6   0       12.20       12.84        1.70 o
   7   6   0        2.00        2.98        3.10 o
   1   7   0       52.50       53.57        1.60 o
   2   7   0       80.70       81.16        2.20 o
   3   7   0       23.10       22.88        1.20 o
   4   7   0       36.30       38.34        1.50 o
   5   7   0        1.30        0.30        1.00 o
   6   7   0        8.40        9.07        1.70 o
   7   7   0       -1.10        0.00        3.10 o
   0   8   0        4.00        4.45        1.00 o
   1   8   0        3.40        4.16        0.70 o
   2   8   0       51.40       50.98        1.50 o
   3   8   0       -1.00        0.13        1.40 o
   4   8   0       16.60       16.64        1.20 o
   5   8   0       16.90       16.08        1.50 o
   6   8   0        1.20        0.71        1.50 o
   1   9   0        0.40        1.07        0.89 o
   2   9   0      235.10      230.64        5.40 o
   3   9   0       19.70       24.11        1.60 o
   4   9   0        8.00        8.25        0.80 o
   5   9   0        4.20        3.32        1.60 o
   6   9   0        0.80        1.36        3.22 o
   0  10   0       40.70       37.45        2.70 o
   1  10   0        6.70        7.11        0.90 o
   2  10   0        2.60        2.97        0.90 o
   3  10   0       28.00       25.40        1.80 o
   4  10   0       18.60       17.37        1.60 o
   5  10   0        0.30        0.28        1.42 o
   6  10   0        0.50        0.31        4.53 o
   1  11   0      421.80      381.94       11.60 o
   2  11   0       88.20       82.81        3.40 o
   3  11   0       11.30       10.45        1.50 o
   4  11   0        0.10        1.17        0.76 o
   5  11   0        4.20        4.96        1.70 o
   0  12   0       79.90       67.93        4.70 o
   1  12   0       24.70       26.23        1.60 o
   2  12   0        1.70        6.57        1.20 o
   3  12   0        7.40        5.95        1.50 o
   4  12   0       43.10       42.63        3.70 o
   5  12   0       -2.20        0.04        3.30 o
   1  13   0       13.40       11.39        1.50 o
   2  13   0       21.30       21.75        1.90 o
   3  13   0       10.60       12.68        1.90 o
   4  13   0        5.90        5.43        2.20 o
   5  13   0       -6.60        0.07        5.00 o
   0  14   0       17.50       15.27        2.40 o
   1  14   0        0.50        0.61        1.98 o
   2  14   0        0.20        1.96        1.34 o
   3  14   0        4.20        2.92        2.40 o
   4  14   0        0.70        0.31        4.69 o
   1  15   0        1.40        1.33        2.00 o
   2  15   0        6.90        6.07        2.30 o
   3  15   0       -1.00        1.09        4.00 o
   0  16   0       24.50       24.60        3.90 o
   1  16   0        9.60        8.44        2.00 o
   2  16   0        2.90        2.03        1.80 o
   1  17   0       -2.10        0.14        3.80 o
   2   0   1      300.50      324.97        7.00 o
   3   0   1      150.10      144.98        3.50 o
   4   0   1       56.10       57.65        1.80 o
   5   0   1        8.50        8.70        1.00 o
   6   0   1       46.00       45.68        2.10 o
   7   0   1        2.10        2.72        2.00 o
   2   1   1      163.90      174.27        2.69 o
   3   1   1        4.00        3.48        0.39 o
   4   1   1       28.70       28.03        0.89 o
   5   1   1        5.20        5.22        0.72 o
   6   1   1        5.55        6.84        0.96 o
   7   1   1       -0.65        0.29        1.11 o
   2   2   1       69.85       73.22        1.43 o
   3   2   1       18.75       17.69        0.71 o
   4   2   1       48.70       46.96        1.24 o
   5   2   1       21.00       22.66        1.06 o
   6   2   1       11.00       11.64        1.17 o
   7   2   1       -0.15        0.20        1.45 o
   1   3   1      139.80      153.35        2.16 o
   2   3   1       48.35       53.95        0.92 o
   3   3   1        2.35        3.07        0.53 o
   4   3   1       46.50       47.95        1.41 o
   5   3   1       10.10        9.68        0.99 o
   6   3   1       18.60       22.63        1.34 o
   7   3   1        1.95        0.81        1.67 o
   0   4   1        7.20        7.40        0.60 o
   1   4   1      896.05      833.46       13.98 o
   2   4   1       28.90       30.15        0.71 o
   3   4   1        2.55        2.38        0.42 o
   4   4   1        4.95        4.16        0.57 o
   5   4   1       27.30       28.35        1.22 o
   6   4   1       -0.20        0.48        0.86 o
   7   4   1        1.80        2.10        1.22 o
   0   5   1       11.20       10.54        0.60 o
   1   5   1      221.45      237.14        3.79 o
   2   5   1      163.05      160.05        3.01 o
   3   5   1      126.80      124.76        1.98 o
   4   5   1        3.30        2.98        0.57 o
   5   5   1        3.30        3.29        0.68 o
   6   5   1        1.65        1.87        1.23 o
   7   5   1        0.60        1.50        2.12 o
   0   6   1       77.80       85.94        2.60 o
   1   6   1        2.60        2.66        0.39 o
   2   6   1      198.10      196.87        2.94 o
   3   6   1       26.70       26.28        0.85 o
   4   6   1        8.95       10.32        0.74 o
   5   6   1       39.25       39.13        1.49 o
   6   6   1       11.60       10.68        1.25 o
   7   6   1        1.40        0.05        2.18 o
   0   7   1       29.30       31.85        1.10 o
   1   7   1       48.60       47.13        1.06 o
   2   7   1       36.40       35.85        0.89 o
   3   7   1       47.00       45.23        1.24 o
   4   7   1        5.80        6.65        0.67 o
   5   7   1        5.70        4.96        0.81 o
   6   7   1        2.10        3.66        1.36 o
   7   7   1        1.75        1.11        2.82 o
   0   8   1        0.00        0.15        0.01 o
   1   8   1       60.85       57.67        1.27 o
   2   8   1        1.80        1.48        0.53 o
   3   8   1       12.95       12.72        0.78 o
   4   8   1        8.30        7.59        0.81 o
   5   8   1       78.10       76.70        2.62 o
   6   8   1        9.20       10.17        1.79 o
   0   9   1       67.60       64.67        2.30 o
   1   9   1        6.40        6.82        0.60 o
   2   9   1       24.95       23.02        0.92 o
   3   9   1       22.70       19.83        1.18 o
   4   9   1        1.70        2.11        0.64 o
   5   9   1        2.15        2.83        0.92 o
   6   9   1        0.20        0.70        2.80 o
   0  10   1       52.10       50.12        2.00 o
   1  10   1       89.95       84.55        1.84 o
   2  10   1       13.90       12.90        0.78 o
   3  10   1       20.35       20.95        1.25 o
   4  10   1        1.90        1.37        0.71 o
   5  10   1        3.30        2.50        1.14 o
   6  10   1        2.75        2.64        2.88 o
   0  11   1        2.00        4.13        1.20 o
   1  11   1       48.10       47.00        1.34 o
   2  11   1        3.35        4.35        0.71 o
   3  11   1        5.95        6.88        0.96 o
   4  11   1       -0.05        0.41        1.43 o
   5  11   1        2.30        2.71        1.37 o
   0  12   1       43.50       45.45        2.00 o
   1  12   1        0.65        1.37        0.57 o
   2  12   1       25.20       23.76        1.17 o
   3  12   1        3.60        5.08        1.00 o
   4  12   1        3.90        2.32        1.31 o
   5  12   1       10.70       14.23        2.80 o
   0  13   1       49.70       51.06        2.60 o
   1  13   1        0.30        0.89        1.39 o
   2  13   1        0.50        1.54        1.30 o
   3  13   1        5.65        7.64        1.27 o
   4  13   1        2.65        0.69        1.57 o
   5  13   1        5.10        2.38        3.07 o
   0  14   1       10.90       11.30        1.60 o
   1  14   1        2.40        0.94        0.99 o
   2  14   1       10.05       11.33        1.27 o
   3  14   1        4.25        2.14        1.38 o
   4  14   1        2.40        0.80        1.87 o
   0  15   1        7.20        8.14        1.60 o
   1  15   1        2.50        2.22        1.34 o
   2  15   1        5.35        6.52        1.31 o
   3  15   1        0.80        2.04        4.65 o
   0  16   1        3.20        4.32        2.30 o
   1  16   1        1.60        1.63        2.38 o
   2  16   1        4.80        4.94        1.76 o
   0  17   1        4.00        4.62        2.80 o
   1  17   1       -1.05        3.67        3.24 o
   2   0   2      174.40      175.32        3.70 o
   3   0   2       24.90       24.35        1.00 o
   4   0   2        3.00        4.27        0.60 o
   5   0   2       11.60       12.50        1.00 o
   6   0   2        6.00        6.29        0.90 o
   7   0   2       12.90       10.01        2.50 o
   2   1   2       78.40       82.89        1.32 o
   3   1   2       73.10       72.28        1.32 o
   4   1   2       21.30       19.60        0.75 o
   5   1   2        0.65        1.54        0.44 o
   6   1   2        1.05        2.03        1.25 o
   7   1   2        4.30        5.37        1.50 o
   1   2   2       10.60        8.30        0.28 o
   2   2   2      120.75      127.28        1.98 o
   3   2   2      161.20      160.00        2.69 o
   4   2   2       38.55       39.53        1.10 o
   5   2   2       40.45       40.80        1.38 o
   6   2   2       10.30       11.54        1.17 o
   7   2   2        2.65        5.00        1.52 o
   0   3   2      213.30      231.90        5.30 o
   1   3   2       67.00       74.46        1.10 o
   2   3   2       71.90       77.99        1.34 o
   3   3   2        2.85        2.56        0.40 o
   4   3   2       35.05       33.31        1.20 o
   5   3   2       63.65       60.57        1.91 o
   6   3   2        5.30        4.07        1.03 o
   7   3   2        2.10        2.08        1.32 o
   0   4   2        5.10        7.33        0.60 o
   1   4   2      239.85      245.01        3.79 o
   2   4   2      275.55      269.47        4.80 o
   3   4   2      135.50      129.24        2.24 o
   4   4   2       19.85       23.66        0.92 o
   5   4   2       35.65       35.59        1.27 o
   6   4   2        1.60        1.97        1.33 o
   7   4   2        2.95        3.29        1.60 o
   0   5   2      832.60      781.18       20.20 o
   1   5   2      242.55      258.92        4.21 o
   2   5   2      125.95      129.68        2.28 o
   3   5   2       30.05       27.96        0.81 o
   4   5   2        4.50        5.36        0.57 o
   5   5   2       18.00       18.62        1.03 o
   6   5   2       -0.25        0.18        0.79 o
   7   5   2       -0.45        0.92        2.02 o
   0   6   2      380.10      371.20        9.50 o
   1   6   2      549.90      530.06        9.00 o
   2   6   2       82.55       78.61        1.67 o
   3   6   2       22.55       22.20        0.71 o
   4   6   2       30.50       30.19        1.06 o
   5   6   2       18.40       20.34        1.13 o
   6   6   2        4.00        3.06        0.98 o
   7   6   2        2.65        3.04        1.84 o
   0   7   2       54.80       57.34        1.90 o
   1   7   2       79.40       82.30        1.42 o
   2   7   2      230.80      229.24        3.57 o
   3   7   2       37.00       38.41        1.03 o
   4   7   2       33.10       34.27        1.24 o
   5   7   2        2.95        3.39        0.71 o
   6   7   2       18.65       19.39        1.14 o
   7   7   2        4.05        2.55        2.06 o
   0   8   2      133.10      133.67        3.20 o
   1   8   2       15.25       13.85        0.71 o
   2   8   2        7.95        7.50        0.60 o
   3   8   2       37.05       33.75        1.24 o
   4   8   2       12.35       13.01        0.75 o
   5   8   2       22.05       21.36        1.24 o
   6   8   2       13.45       13.36        1.98 o
   0   9   2       59.50       62.12        2.00 o
   1   9   2       75.40       76.09        1.59 o
   2   9   2       24.60       23.50        1.03 o
   3   9   2        6.55        8.01        0.78 o
   4   9   2       35.40       35.97        1.42 o
   5   9   2       -0.40        0.38        1.16 o
   6   9   2        9.75        7.59        2.26 o
   0  10   2       -1.50        0.05        1.00 o
   1  10   2       38.90       33.95        1.13 o
   2  10   2       11.65       11.75        0.81 o
   3  10   2        8.80        7.88        0.89 o
   4  10   2        2.65        3.33        0.75 o
   5  10   2        1.60        2.85        1.03 o
   6  10   2        2.70        6.31        2.49 o
   0  11   2      234.80      214.75        7.10 o
   1  11   2       33.45       34.17        1.24 o
   2  11   2       15.75       16.31        1.03 o
   3  11   2       22.40       22.18        1.18 o
   4  11   2        5.35        4.23        0.96 o
   5  11   2       15.40       11.87        1.49 o
   0  12   2        0.00        0.01        0.01 o
   1  12   2       32.75       31.14        1.31 o
   2  12   2        2.15        3.20        0.81 o
   3  12   2        2.65        2.76        0.89 o
   4  12   2       19.05       17.48        1.63 o
   5  12   2        6.45        2.01        2.73 o
   0  13   2        1.00        2.86        2.20 o
   1  13   2       18.05       21.38        1.17 o
   2  13   2        2.50        2.49        0.88 o
   3  13   2       12.35       11.64        1.47 o
   4  13   2        6.40        3.34        1.60 o
   5  13   2        5.80       11.54        3.22 o
   0  14   2        8.10        8.80        1.40 o
   1  14   2       25.85       23.59        1.45 o
   2  14   2        7.40        8.01        1.31 o
   3  14   2        1.30        1.01        2.08 o
   4  14   2        1.65        1.86        1.89 o
   0  15   2        3.60        4.16        1.60 o
   1  15   2        6.80        7.02        1.24 o
   2  15   2       -2.50        0.05        1.42 o
   3  15   2        4.20        4.18        2.66 o
   0  16   2        5.10        3.23        2.20 o
   1  16   2        8.45        6.91        1.74 o
   2  16   2        4.00        0.03        2.90 o
   0  17   2        9.30        7.73        2.60 o
   1  17   2       17.05       13.09        3.69 o
   1   0   3      780.00      743.48       14.60 o
   2   0   3       99.30      107.25        2.00 o
   3   0   3      353.30      342.99        8.00 o
   4   0   3        3.10        2.34        0.70 o
   5   0   3       20.30       19.29        1.30 o
   6   0   3       29.80       30.16        1.80 o
   7   0   3        2.30        1.88        2.10 o
   1   1   3      398.25      410.17        6.64 o
   2   1   3      300.60      312.88        4.50 o
   3   1   3       59.15       63.39        1.17 o
   4   1   3       21.10       21.24        0.82 o
   5   1   3       37.20       35.08        1.10 o
   6   1   3        5.70        6.56        0.85 o
   7   1   3        3.10        5.16        1.31 o
   1   2   3       81.35       91.49        1.17 o
   2   2   3       11.80       12.98        0.43 o
   3   2   3       44.25       42.16        0.96 o
   4   2   3      147.35      145.11        2.70 o
   5   2   3       69.05       63.51        1.80 o
   6   2   3       24.65       25.55        1.31 o
   7   2   3       -0.60        0.11        3.13 o
   0   3   3      323.20      357.17        9.60 o
   1   3   3      115.60      130.65        2.13 o
   2   3   3       44.75       43.14        0.88 o
   3   3   3       39.10       37.90        1.03 o
   4   3   3       90.60       87.71        1.85 o
   5   3   3        9.30        8.39        0.74 o
   6   3   3       25.75       24.69        1.39 o
   7   3   3       11.15        9.46        1.91 o
   0   4   3        4.50        4.33        0.60 o
   1   4   3      319.25      322.91        5.23 o
   2   4   3      111.55      116.15        1.99 o
   3   4   3       43.10       44.65        1.10 o
   4   4   3       15.10       14.91        0.69 o
   5   4   3       44.80       44.21        1.46 o
   6   4   3        6.65        7.05        1.01 o
   7   4   3        1.10        1.61        1.55 o
   0   5   3       28.90       30.39        1.20 o
   1   5   3       62.85       60.65        1.20 o
   2   5   3      135.15      133.40        2.19 o
   3   5   3       32.55       32.86        0.81 o
   4   5   3       48.90       46.73        1.35 o
   5   5   3        1.25        1.29        0.81 o
   6   5   3        9.30       10.57        1.38 o
   7   5   3        4.00        4.58        1.90 o
   0   6   3       40.70       41.53        1.30 o
   1   6   3       53.15       54.40        1.20 o
   2   6   3        1.70        1.34        0.36 o
   3   6   3       13.90       13.58        0.61 o
   4   6   3       41.25       40.53        1.17 o
   5   6   3        8.70        8.87        1.17 o
   6   6   3        1.25        1.73        0.80 o
   7   6   3        3.35        1.21        2.13 o
   0   7   3      256.10      247.01        6.80 o
   1   7   3       10.80       10.37        0.53 o
   2   7   3       36.05       32.62        0.88 o
   3   7   3       46.65       44.00        1.24 o
   4   7   3      150.55      144.14        3.11 o
   5   7   3        8.25        6.37        1.11 o
   6   7   3        9.60        7.55        1.42 o
   0   8   3       43.60       43.98        1.80 o
   1   8   3       28.75       28.63        0.89 o
   2   8   3        8.95        8.97        0.64 o
   3   8   3       10.55       10.22        0.67 o
   4   8   3        3.80        2.53        0.57 o
   5   8   3       39.65       34.58        1.81 o
   6   8   3        3.20        2.32        1.62 o
   0   9   3        0.30        0.37        0.99 o
   1   9   3       47.95       48.59        1.17 o
   2   9   3       29.70       31.79        1.03 o
   3   9   3       18.70       18.63        0.99 o
   4   9   3       50.60       50.59        1.52 o
   5   9   3       13.40       12.55        1.24 o
   6   9   3       19.15       17.40        2.73 o
   0  10   3      261.70      241.14        7.80 o
   1  10   3       68.45       65.77        1.59 o
   2  10   3        0.60        0.24        0.45 o
   3  10   3       41.30       40.75        1.66 o
   4  10   3        3.55        5.19        0.75 o
   5  10   3        3.15        3.61        1.48 o
   6  10   3       15.45       14.23        2.68 o
   0  11   3       44.20       43.50        1.90 o
   1  11   3       43.10       42.29        1.41 o
   2  11   3      124.85      120.87        3.49 o
   3  11   3       22.50       21.59        1.18 o
   4  11   3        2.00        1.65        0.99 o
   5  11   3        7.20        8.67        1.67 o
   0  12   3       17.00       20.21        1.50 o
   1  12   3       27.15       27.39        1.24 o
   2  12   3       15.95       17.53        1.14 o
   3  12   3        2.70        2.78        0.90 o
   4  12   3        9.55        9.09        1.33 o
   5  12   3        1.10        2.73        2.12 o
   0  13   3        6.30        5.24        1.40 o
   1  13   3        4.45        3.63        0.92 o
   2  13   3        9.80       12.73        1.10 o
   3  13   3       21.85       20.52        1.60 o
   4  13   3       -0.10        0.86        2.41 o
   0  14   3       52.80       50.65        2.90 o
   1  14   3        2.70        2.87        1.21 o
   2  14   3        4.60        5.53        1.35 o
   3  14   3        0.40        0.09        1.45 o
   4  14   3        1.45        2.67        2.57 o
   0  15   3        1.40        0.82        1.60 o
   1  15   3        4.55        4.24        1.42 o
   2  15   3        3.30        3.94        1.84 o
   3  15   3        3.75        2.49        1.77 o
   0  16   3        9.90        8.36        3.00 o
   1  16   3       -1.75        1.76        2.15 o
   2  16   3       18.60       16.64        3.12 o
   0  17   3       -2.10        0.15        5.90 o
   0   0   4       20.80       20.36        1.10 o
   1   0   4        5.90        5.81        0.40 o
   2   0   4        9.10        9.47        0.40 o
   3   0   4       97.00       88.13        2.60 o
   4   0   4       42.90       40.17        1.50 o
   5   0   4        0.90        0.51        1.33 o
   6   0   4        8.90        9.48        0.90 o
   7   0   4        3.70        3.63        2.10 o
   0   1   4        5.60        6.12        0.50 o
   1   1   4      698.30      688.52       11.11 o
   2   1   4       98.45       98.19        1.50 o
   3   1   4      114.85      111.38        1.87 o
   4   1   4        1.40        1.88        0.54 o
   5   1   4       11.95       11.41        0.64 o
   6   1   4        4.35        4.42        0.83 o
   7   1   4        2.95        5.19        3.26 o
   0   2   4      694.00      662.02       20.50 o
   1   2   4      121.65      128.14        2.20 o
   2   2   4       59.20       60.91        1.07 o
   3   2   4       91.40       83.71        1.67 o
   4   2   4       26.85       25.29        0.81 o
   5   2   4      100.40      100.74        3.45 o
   6   2   4        5.90        5.92        0.85 o
   7   2   4        3.25        3.53        1.59 o
   0   3   4      327.30      334.90       12.70 o
   1   3   4      149.60      156.47        2.85 o
   2   3   4       22.80       25.13        0.60 o
   3   3   4       54.80       51.16        1.20 o
   4   3   4       23.80       24.22        1.13 o
   5   3   4        6.95        6.46        0.85 o
   6   3   4        4.80        4.04        1.22 o
   7   3   4        7.05        7.62        1.96 o
   0   4   4      137.40      141.10        3.10 o
   1   4   4       13.50       12.88        0.47 o
   2   4   4      126.90      124.06        2.24 o
   3   4   4       20.45       19.52        0.79 o
   4   4   4      101.90      105.08        2.48 o
   5   4   4       54.30       50.60        2.12 o
   6   4   4       22.35       23.35        1.88 o
   7   4   4        1.10        0.69        2.27 o
   0   5   4       53.40       51.12        1.60 o
   1   5   4      231.15      226.28        3.99 o
   2   5   4       59.20       57.25        1.18 o
   3   5   4       38.70       35.71        0.96 o
   4   5   4       33.75       33.24        1.17 o
   5   5   4       40.05       39.02        1.46 o
   6   5   4       -0.15        0.53        1.29 o
   7   5   4        7.45        8.27        2.25 o
   0   6   4      123.70      128.75        3.90 o
   1   6   4       10.85       10.61        0.53 o
   2   6   4        5.95        5.47        0.47 o
   3   6   4       24.75       24.46        0.78 o
   4   6   4        8.90        9.33        0.88 o
   5   6   4        4.60        6.38        1.11 o
   6   6   4        0.65        1.29        1.59 o
   7   6   4       -0.35        1.77        2.41 o
   0   7   4       14.70       16.37        0.90 o
   1   7   4       84.15       87.23        1.70 o
   2   7   4        4.45        4.78        0.50 o
   3   7   4      170.15      169.73        3.40 o
   4   7   4        1.95        1.85        0.86 o
   5   7   4        4.10        4.71        1.04 o
   6   7   4        1.85        1.21        1.42 o
   0   8   4       27.50       27.31        1.30 o
   1   8   4       23.60       21.59        0.82 o
   2   8   4        5.25        4.55        0.53 o
   3   8   4        1.60        1.90        0.53 o
   4   8   4       16.75       15.94        1.05 o
   5   8   4        3.25        4.16        1.03 o
   6   8   4        2.85        1.54        1.79 o
   0   9   4       19.20       17.10        1.10 o
   1   9   4       12.65       11.28        0.75 o
   2   9   4        1.85        1.94        0.60 o
   3   9   4        8.65       10.63        0.64 o
   4   9   4       44.70       40.98        1.67 o
   5   9   4        2.70        1.33        1.27 o
   6   9   4        7.75        8.08        2.16 o
   0  10   4       69.20       68.64        2.80 o
   1  10   4       54.20       51.62        1.59 o
   2  10   4        4.70        3.77        0.67 o
   3  10   4       15.45       16.40        0.92 o
   4  10   4        7.15        8.50        1.03 o
   5  10   4       -3.00        0.41        1.63 o
   6  10   4       -2.05        0.31        2.92 o
   0  11   4        2.90        4.88        0.90 o
   1  11   4       33.65       33.38        1.28 o
   2  11   4        7.95        7.91        0.85 o
   3  11   4        0.80        1.73        0.86 o
   4  11   4        2.90        3.58        1.13 o
   5  11   4       24.40       23.42        2.36 o
   0  12   4       -0.30        0.98        1.10 o
   1  12   4        3.35        4.21        0.81 o
   2  12   4       15.60       15.80        1.20 o
   3  12   4       23.40       23.01        1.38 o
   4  12   4        5.30        6.35        1.27 o
   5  12   4        0.75        1.39        2.32 o
   0  13   4        5.50        7.28        1.40 o
   1  13   4       22.85       24.38        1.43 o
   2  13   4        4.85        5.97        1.03 o
   3  13   4        6.80        6.28        1.42 o
   4  13   4        9.10       10.92        1.80 o
   0  14   4        1.20        1.30        1.40 o
   1  14   4        2.70        3.00        1.03 o
   2  14   4        1.60        1.04        1.75 o
   3  14   4        2.00        0.25        2.23 o
   4  14   4        2.55        3.01        3.40 o
   0  15   4        4.10        7.20        1.70 o
   1  15   4       12.00       12.88        2.16 o
   2  15   4        1.95        0.90        1.56 o
   3  15   4        6.10        2.44        2.93 o
   0  16   4       20.10       22.77        3.80 o
   1  16   4       -0.05        2.47        3.11 o
   2  16   4       -0.40        0.18        5.16 o
   1   0   5      316.90      326.08        6.40 o
   2   0   5      524.90      513.81       10.00 o
   3   0   5       27.10       24.56        0.90 o
   4   0   5       -0.20        0.00        0.63 o
   5   0   5        7.60        7.68        1.00 o
   6   0   5        7.50        6.54        1.00 o
   7   0   5        1.40        2.16        3.00 o
   0   1   5        0.30        0.00        0.55 o
   1   1   5       69.75       70.94        1.29 o
   2   1   5       25.45       26.32        0.61 o
   3   1   5      171.55      165.26        2.87 o
   4   1   5       10.25        9.83        0.53 o
   5   1   5       18.95       17.96        0.78 o
   6   1   5       37.90       35.84        1.53 o
   7   1   5       42.50       46.83        3.23 o
   0   2   5       33.50       35.19        1.10 o
   1   2   5       88.95       92.92        1.51 o
   2   2   5       74.20       70.34        1.42 o
   3   2   5       19.70       18.76        0.64 o
   4   2   5       15.30       15.78        0.89 o
   5   2   5       66.20       64.27        2.31 o
   6   2   5       19.80       20.53        1.55 o
   7   2   5       -2.00        0.11        3.05 o
   0   3   5        2.80        2.38        0.60 o
   1   3   5       31.15       29.76        0.78 o
   2   3   5      474.95      459.07        6.82 o
   3   3   5      118.00      118.73        2.02 o
   4   3   5       19.80       19.53        0.85 o
   5   3   5       25.50       29.84        1.32 o
   6   3   5       14.40       14.49        1.58 o
   7   3   5        0.75        2.36        3.49 o
   0   4   5        3.30        1.55        0.90 o
   1   4   5      359.65      360.84        7.88 o
   2   4   5       43.95       43.81        0.89 o
   3   4   5       63.35       61.33        1.42 o
   4   4   5       47.15       47.37        1.34 o
   5   4   5       25.15       24.97        1.34 o
   6   4   5        4.90        6.48        1.35 o
   7   4   5        9.65        6.78        2.35 o
   0   5   5       13.30       12.71        0.60 o
   1   5   5      173.90      174.08        2.76 o
   2   5   5       11.75       11.73        0.54 o
   3   5   5       75.35       72.85        1.59 o
   4   5   5       51.60       52.06        1.38 o
   5   5   5        5.95        6.37        0.99 o
   6   5   5       25.50       26.07        1.74 o
   7   5   5        7.30        4.22        2.73 o
   0   6   5       -0.10        0.38        0.25 o
   1   6   5       26.80       24.96        0.78 o
   2   6   5       11.55       11.78        0.54 o
   3   6   5       57.30       54.68        1.31 o
   4   6   5        4.20        4.57        0.71 o
   5   6   5       31.60       32.46        1.59 o
   6   6   5        1.80        2.81        1.29 o
   0   7   5      143.00      144.29        4.30 o
   1   7   5       21.60       23.09        0.78 o
   2   7   5       81.35       82.07        1.77 o
   3   7   5       26.05       25.57        1.07 o
   4   7   5       32.40       31.93        1.22 o
   5   7   5       13.35       13.79        1.25 o
   6   7   5        0.25        0.13        1.55 o
   0   8   5       37.20       34.77        1.70 o
   1   8   5        6.15        6.41        0.57 o
   2   8   5       22.50       21.86        0.89 o
   3   8   5       22.15       22.28        0.99 o
   4   8   5       25.60       25.04        1.21 o
   5   8   5       15.30       14.47        1.35 o
   6   8   5       -0.25        1.58        2.16 o
   0   9   5       13.60       13.20        1.00 o
   1   9   5        1.80        3.03        0.57 o
   2   9   5        5.20        5.35        0.76 o
   3   9   5       11.05        9.68        0.81 o
   4   9   5       27.10       30.92        1.20 o
   5   9   5        6.55        6.06        1.53 o
   6   9   5       11.60       10.07        2.34 o
   0  10   5       29.20       29.59        1.60 o
   1  10   5        4.95        5.50        0.67 o
   2  10   5       12.25       13.53        0.89 o
   3  10   5        8.00        9.58        0.79 o
   4  10   5        0.20        0.15        0.66 o
   5  10   5        3.30        4.11        1.57 o
   6  10   5       12.95       13.54        2.45 o
   0  11   5       50.80       50.36        2.30 o
   1  11   5        6.95        6.81        0.88 o
   2  11   5       11.25       12.09        0.88 o
   3  11   5       16.80       16.61        1.18 o
   4  11   5        2.35        1.36        1.20 o
   5  11   5        3.05        2.76        1.92 o
   0  12   5        3.80        5.51        1.10 o
   1  12   5       23.50       23.16        1.34 o
   2  12   5        0.55        1.48        0.80 o
   3  12   5        1.65        1.83        1.12 o
   4  12   5       19.00       17.09        1.84 o
   5  12   5       -0.30        1.85        2.30 o
   0  13   5        1.60        0.78        1.20 o
   1  13   5        1.55        3.29        1.10 o
   2  13   5        1.40        1.71        1.31 o
   3  13   5        0.00        0.54        1.45 o
   4  13   5        0.80        2.48        1.05 o
   0  14   5       11.20       12.61        1.70 o
   1  14   5        5.80        7.10        1.18 o
   2  14   5        7.80        5.83        1.42 o
   3  14   5        1.65        1.01        2.30 o
   4  14   5       -2.80        3.41        3.85 o
   0  15   5        5.50        3.48        2.10 o
   1  15   5        5.95        3.46        1.70 o
   2  15   5       25.05       23.75        2.76 o
   3  15   5        3.25        1.98        2.29 o
   0  16   5        6.60        0.07        4.20 o
   1  16   5        2.20        1.79        3.68 o
   2  16   5       33.20       23.80        4.02 o
   0   0   6      382.70      398.66       22.60 o
   1   0   6      430.40      409.30       10.10 o
   2   0   6      108.20      108.97        2.50 o
   3   0   6        1.60        2.09        0.50 o
   4   0   6       68.60       68.12        2.20 o
   5   0   6       72.80       68.16        2.70 o
   6   0   6        7.50        8.22        1.20 o
   7   0   6        4.20        5.16        4.00 o
   0   1   6       65.50       62.51        2.20 o
   1   1   6       24.70       22.17        0.61 o
   2   1   6      187.40      173.00        2.96 o
   3   1   6      102.35      102.86        1.89 o
   4   1   6       18.85       18.40        0.71 o
   5   1   6       39.15       39.89        1.47 o
   6   1   6        4.25        4.44        0.74 o
   7   1   6       13.85       11.84        2.55 o
   0   2   6       83.30       93.54        2.50 o
   1   2   6      159.00      164.38        2.77 o
   2   2   6       54.10       53.88        1.08 o
   3   2   6        7.85        7.77        0.57 o
   4   2   6        0.15        0.32        0.82 o
   5   2   6        0.75        1.57        0.88 o
   6   2   6       37.80       37.34        1.99 o
   7   2   6        2.80        0.73        2.09 o
   0   3   6       63.30       56.72        2.40 o
   1   3   6        6.65        7.02        0.43 o
   2   3   6      118.90      117.73        2.00 o
   3   3   6       55.05       50.84        1.36 o
   4   3   6       46.90       45.96        1.29 o
   5   3   6       14.20       13.85        1.19 o
   6   3   6        4.70        4.43        1.13 o
   7   3   6        2.70        1.06        1.80 o
   0   4   6        2.80        2.79        0.70 o
   1   4   6       14.75       16.96        0.76 o
   2   4   6        1.20        1.14        0.38 o
   3   4   6       26.05       29.54        0.88 o
   4   4   6       45.35       45.77        1.49 o
   5   4   6        8.55        9.16        1.30 o
   6   4   6        9.35       10.65        1.35 o
   7   4   6        3.75        2.54        1.97 o
   0   5   6        0.80        1.03        1.25 o
   1   5   6      169.60      168.42        3.83 o
   2   5   6       30.40       30.17        0.90 o
   3   5   6        1.80        0.49        0.65 o
   4   5   6      151.90      138.72        2.97 o
   5   5   6        5.60        5.35        0.99 o
   6   5   6        1.45        0.41        1.76 o
   7   5   6        7.25        8.72        2.49 o
   0   6   6      202.80      205.14        7.70 o
   1   6   6       23.85       25.46        0.74 o
   2   6   6       15.55       15.86        0.61 o
   3   6   6       59.80       60.75        1.38 o
   4   6   6        4.20        4.44        0.68 o
   5   6   6       12.50       12.34        1.24 o
   6   6   6       11.70       12.07        1.72 o
   0   7   6       79.90       83.92        2.70 o
   1   7   6       14.80       15.28        0.64 o
   2   7   6       46.20       45.77        1.21 o
   3   7   6       83.05       76.83        1.96 o
   4   7   6        4.35        5.59        0.83 o
   5   7   6        5.95        6.58        1.20 o
   6   7   6        0.20        0.43        1.71 o
   0   8   6        3.00        2.49        0.60 o
   1   8   6        0.40        0.27        0.54 o
   2   8   6        2.00        1.66        0.53 o
   3   8   6        9.25       10.23        0.78 o
   4   8   6       14.45       12.41        1.17 o
   5   8   6       -0.85        1.21        1.20 o
   6   8   6        6.40        6.63        1.74 o
   0   9   6       83.50       80.67        3.00 o
   1   9   6        8.80        8.63        0.64 o
   2   9   6       25.00       24.15        1.00 o
   3   9   6        5.00        4.48        0.69 o
   4   9   6        9.00        9.71        0.92 o
   5   9   6        2.45        1.12        1.65 o
   6   9   6       -1.05        3.27        1.84 o
   0  10   6        2.70        3.84        0.80 o
   1  10   6        8.20        8.18        0.71 o
   2  10   6       30.15       30.18        1.28 o
   3  10   6       14.30       15.33        1.04 o
   4  10   6       11.00       12.64        1.10 o
   5  10   6        0.15        1.26        1.58 o
   0  11   6       38.70       34.98        2.20 o
   1  11   6       28.70       28.89        1.35 o
   2  11   6        6.40        6.93        0.97 o
   3  11   6        6.30        8.40        0.92 o
   4  11   6        5.15        4.76        1.10 o
   5  11   6       10.95        9.03        1.98 o
   0  12   6       -0.20        0.06        0.89 o
   1  12   6        0.60        1.11        1.33 o
   2  12   6        2.10        4.94        1.27 o
   3  12   6        7.70        8.40        1.22 o
   4  12   6       -2.45        0.36        1.56 o
   5  12   6        4.30        5.76        2.57 o
   0  13   6        2.70        3.94        1.20 o
   1  13   6        0.95        1.59        1.02 o
   2  13   6       18.55       20.01        1.42 o
   3  13   6        1.30        2.95        2.08 o
   4  13   6       10.75       10.36        1.95 o
   0  14   6        1.90        3.52        1.40 o
   1  14   6        2.25        3.66        1.45 o
   2  14   6       11.10        9.16        1.79 o
   3  14   6       19.45       20.02        2.16 o
   0  15   6       -1.00        0.42        3.60 o
   1  15   6        7.05        5.92        2.48 o
   2  15   6        1.70        0.26        1.98 o
   3  15   6        2.90        0.83        3.70 o
   0  16   6       15.80       13.59        5.40 o
   1  16   6        1.75        0.25        2.69 o
   1   0   7       19.80       19.09        0.80 o
   2   0   7      143.70      142.97        3.20 o
   3   0   7        2.10        2.07        0.50 o
   4   0   7        1.60        2.28        0.70 o
   5   0   7       19.80       18.73        1.20 o
   6   0   7        7.20        7.07        1.10 o
   7   0   7       16.00       11.71        4.00 o
   0   1   7       98.00       99.10        3.00 o
   1   1   7      184.45      176.76        3.62 o
   2   1   7      152.95      148.44        2.50 o
   3   1   7        3.90        3.15        0.36 o
   4   1   7        0.10        0.30        0.49 o
   5   1   7        0.05        0.33        1.75 o
   6   1   7       32.60       32.89        1.83 o
   7   1   7        6.10        2.00        3.04 o
   0   2   7      162.80      164.34        5.30 o
   1   2   7       14.90       14.24        0.57 o
   2   2   7       83.80       83.94        1.64 o
   3   2   7       35.95       34.45        1.01 o
   4   2   7       11.45       10.77        0.76 o
   5   2   7       13.00       13.82        1.05 o
   6   2   7        2.15        2.79        1.32 o
   7   2   7        4.10        0.99        2.42 o
   0   3   7       45.30       46.50        1.70 o
   1   3   7       75.00       75.95        1.63 o
   2   3   7        3.55        3.69        0.40 o
   3   3   7        7.50        7.39        0.63 o
   4   3   7       20.75       20.79        0.99 o
   5   3   7       35.45       37.51        1.65 o
   6   3   7       11.30       11.27        1.58 o
   7   3   7       -1.85        0.74        3.11 o
   0   4   7       13.10       13.82        1.00 o
   1   4   7       47.85       46.12        1.43 o
   2   4   7       22.15       24.15        0.65 o
   3   4   7       32.05       31.85        1.01 o
   4   4   7       27.45       26.73        1.10 o
   5   4   7        0.60        1.63        1.59 o
   6   4   7        3.75        4.70        1.41 o
   7   4   7       -2.70        0.57        2.05 o
   0   5   7       94.00       96.01        3.80 o
   1   5   7       69.80       72.17        1.86 o
   2   5   7       51.95       51.80        1.54 o
   3   5   7        2.65        3.23        0.81 o
   4   5   7        5.90        4.90        0.82 o
   5   5   7       45.80       47.90        2.42 o
   6   5   7        5.75        4.22        2.15 o
   0   6   7       20.50       18.79        1.40 o
   1   6   7       74.60       74.40        2.00 o
   2   6   7       21.25       21.38        0.89 o
   3   6   7       35.70       35.36        1.10 o
   4   6   7       23.20       22.22        1.03 o
   5   6   7        3.80        3.53        0.97 o
   6   6   7        3.25        4.09        1.71 o
   0   7   7       51.10       52.93        2.40 o
   1   7   7       35.05       33.60        1.15 o
   2   7   7       46.10       46.50        1.25 o
   3   7   7        4.00        3.61        0.61 o
   4   7   7       24.80       27.30        1.14 o
   5   7   7        5.25        7.06        1.13 o
   6   7   7        1.50        2.48        1.68 o
   0   8   7        2.30        2.13        1.20 o
   1   8   7       12.60       12.75        0.64 o
   2   8   7        4.25        5.12        0.57 o
   3   8   7       13.15       14.26        0.86 o
   4   8   7       12.35       13.05        1.17 o
   5   8   7        9.40        7.30        1.38 o
   6   8   7        5.25        4.01        2.05 o
   0   9   7       28.80       28.76        1.50 o
   1   9   7       49.55       47.41        1.52 o
   2   9   7       17.85       17.06        0.89 o
   3   9   7       56.85       53.47        1.83 o
   4   9   7       10.55       10.85        1.06 o
   5   9   7        2.25        2.33        1.75 o
   6   9   7        3.10        3.94        2.09 o
   0  10   7        0.10        0.03        0.44 o
   1  10   7        3.50        3.47        0.53 o
   2  10   7        7.10        7.16        0.81 o
   3  10   7        3.75        4.19        0.83 o
   4  10   7        9.95        9.21        1.03 o
   5  10   7        6.15        3.43        1.72 o
   0  11   7       18.40       19.41        1.70 o
   1  11   7       23.90       22.46        1.10 o
   2  11   7       -0.25        0.14        1.22 o
   3  11   7       13.05       13.80        1.14 o
   4  11   7        2.05        1.29        1.14 o
   5  11   7       -0.50        0.01        2.80 o
   0  12   7       24.00       29.71        1.90 o
   1  12   7        5.50        6.29        0.71 o
   2  12   7        0.80        1.71        0.90 o
   3  12   7       25.35       22.98        1.98 o
   4  12   7       10.80       10.96        1.77 o
   0  13   7        3.70        3.12        1.30 o
   1  13   7        0.30        2.03        1.27 o
   2  13   7        2.85        2.31        1.06 o
   3  13   7        2.05        2.97        1.31 o
   4  13   7        4.40        2.44        1.74 o
   0  14   7        5.90        4.28        1.60 o
   1  14   7        1.20        3.26        1.41 o
   2  14   7        6.00        6.62        1.40 o
   3  14   7       12.40       12.18        2.25 o
   0  15   7        2.50        0.06        3.10 o
   1  15   7        1.40        2.08        2.48 o
   2  15   7        4.65        5.80        3.46 o
   0  16   7        2.00        0.00        4.40 o
   1  16   7       -0.20        1.93        3.08 o
   0   0   8      327.10      293.98       23.90 o
   1   0   8       16.10       16.69        0.80 o
   2   0   8      128.00      129.91        2.90 o
   3   0   8       -0.40        0.00        0.76 o
   4   0   8       14.90       13.95        1.20 o
   5   0   8        6.60        6.61        0.90 o
   6   0   8       -0.10        0.87        1.14 o
   7   0   8       -0.20        0.00        3.13 o
   0   1   8       76.90       77.28        2.20 o
   1   1   8       51.65       52.26        1.20 o
   2   1   8       35.45       35.63        0.86 o
   3   1   8       28.65       26.90        0.75 o
   4   1   8        5.85        5.26        0.68 o
   5   1   8        6.70        8.11        0.82 o
   6   1   8        6.10        5.78        1.21 o
   7   1   8        5.55        6.26        1.90 o
   0   2   8       20.60       18.56        0.90 o
   1   2   8       45.40       46.83        1.31 o
   2   2   8      122.35      121.29        2.42 o
   3   2   8        4.40        5.04        0.45 o
   4   2   8       15.60       15.51        0.90 o
   5   2   8        3.95        3.65        0.92 o
   6   2   8        5.20        4.99        1.63 o
   7   2   8       19.90       22.63        3.76 o
   0   3   8       62.20       63.25        2.40 o
   1   3   8      207.70      205.49        4.01 o
   2   3   8       60.25       59.20        1.50 o
   3   3   8       72.55       70.84        1.80 o
   4   3   8       19.50       20.52        0.96 o
   5   3   8        0.05        0.16        1.34 o
   6   3   8        3.45        4.33        1.30 o
   0   4   8      143.80      155.23        6.10 o
   1   4   8        9.65        9.84        0.50 o
   2   4   8        6.50        6.33        0.51 o
   3   4   8        8.75       10.26        0.72 o
   4   4   8       43.85       44.26        1.34 o
   5   4   8        2.15        3.75        1.22 o
   6   4   8        1.60        2.41        2.10 o
   0   5   8       36.50       35.38        1.80 o
   1   5   8        9.00        8.77        0.76 o
   2   5   8       55.00       54.53        1.66 o
   3   5   8       14.35       14.80        1.05 o
   4   5   8       40.40       40.25        1.53 o
   5   5   8       16.80       16.78        1.13 o
   6   5   8        2.85        3.71        1.69 o
   0   6   8       -0.20        0.58        0.80 o
   1   6   8       43.85       46.28        1.52 o
   2   6   8        7.10        6.89        0.72 o
   3   6   8       20.00       20.79        1.14 o
   4   6   8       31.90       29.49        1.37 o
   5   6   8        3.15        4.30        1.07 o
   6   6   8        1.30        2.65        1.95 o
   0   7   8       19.50       19.42        1.50 o
   1   7   8       15.15       15.81        0.89 o
   2   7   8       50.45       52.58        1.53 o
   3   7   8       89.95       88.60        2.47 o
   4   7   8        9.05        9.38        1.10 o
   5   7   8        5.75        5.69        1.10 o
   6   7   8        4.10        3.97        1.75 o
   0   8   8       23.70       23.82        1.60 o
   1   8   8       31.80       32.42        1.23 o
   2   8   8       32.05       31.02        1.30 o
   3   8   8       25.95       27.30        1.10 o
   4   8   8       12.10       11.73        1.32 o
   5   8   8        3.30        3.58        1.51 o
   6   8   8        5.55        5.15        2.46 o
   0   9   8       24.20       23.62        2.00 o
   1   9   8       22.15       24.21        0.97 o
   2   9   8        2.80        3.56        0.57 o
   3   9   8       66.10       61.11        2.04 o
   4   9   8        0.70        3.17        1.04 o
   5   9   8        3.55        3.44        2.01 o
   0  10   8        5.00        4.25        1.60 o
   1  10   8        8.50        9.32        0.87 o
   2  10   8       28.15       28.07        1.24 o
   3  10   8        1.75        1.58        0.72 o
   4  10   8        3.00        3.84        1.04 o
   5  10   8        4.40        3.34        1.66 o
   0  11   8        1.50        1.36        1.40 o
   1  11   8       37.15       39.06        1.27 o
   2  11   8       -0.15        0.44        0.55 o
   3  11   8       12.45       13.20        1.13 o
   4  11   8        2.35        0.66        1.20 o
   5  11   8        7.65        6.91        2.16 o
   0  12   8       -0.30        0.01        0.44 o
   1  12   8        7.05        6.26        0.64 o
   2  12   8       12.95       11.79        1.13 o
   3  12   8       -0.50        0.04        1.24 o
   4  12   8        0.30        1.24        2.20 o
   0  13   8        6.40        5.44        0.80 o
   1  13   8        2.40        2.70        0.64 o
   2  13   8        0.45        0.00        1.46 o
   3  13   8        8.25        8.07        1.84 o
   4  13   8       18.30       13.62        3.78 o
   0  14   8       31.40       29.21        2.70 o
   1  14   8        9.95        9.43        1.60 o
   2  14   8        7.95        8.66        2.22 o
   3  14   8        2.75        1.07        3.29 o
   0  15   8        1.70        1.55        3.50 o
   1  15   8        2.45        6.25        3.17 o
   2  15   8       -0.20        0.08        3.47 o
   1   0   9       -0.30        0.00        0.66 o
   2   0   9        1.40        1.85        0.50 o
   3   0   9        2.50        2.36        0.70 o
   4   0   9        0.30        0.04        0.77 o
   5   0   9        4.70        4.12        1.20 o
   6   0   9        5.00        7.61        2.40 o
   0   1   9        7.30        6.84        0.70 o
   1   1   9       32.55       28.89        0.92 o
   2   1   9      111.05      110.63        2.30 o
   3   1   9       19.85       19.65        0.71 o
   4   1   9        3.25        3.80        0.60 o
   5   1   9        8.35        8.38        0.94 o
   6   1   9        1.80        1.17        1.34 o
   0   2   9        2.30        1.88        0.60 o
   1   2   9       42.35       41.88        1.28 o
   2   2   9       22.40       22.66        0.85 o
   3   2   9       32.35       32.02        0.96 o
   4   2   9       34.00       34.84        1.13 o
   5   2   9       25.85       25.45        1.55 o
   6   2   9       35.70       31.45        2.39 o
   0   3   9        1.30        0.81        0.50 o
   1   3   9       56.10       56.32        1.49 o
   2   3   9      141.85      137.34        2.92 o
   3   3   9        7.35        7.85        0.74 o
   4   3   9       41.80       38.50        1.35 o
   5   3   9       10.50       11.58        0.99 o
   6   3   9        9.95        9.25        2.08 o
   0   4   9        0.10        0.03        0.89 o
   1   4   9       23.35       23.84        0.82 o
   2   4   9        2.90        4.14        0.51 o
   3   4   9       57.65       55.93        1.77 o
   4   4   9        4.05        5.58        0.78 o
   5   4   9       37.20       32.80        1.63 o
   6   4   9       11.10       13.30        2.58 o
   0   5   9        3.10        3.16        1.20 o
   1   5   9       19.70       20.36        1.22 o
   2   5   9      173.90      167.05        3.91 o
   3   5   9        6.20        5.03        1.50 o
   4   5   9        0.35        0.70        1.01 o
   5   5   9        4.05        3.01        1.10 o
   6   5   9        7.25        4.06        1.93 o
   0   6   9       35.80       35.12        3.10 o
   1   6   9       62.80       64.25        2.22 o
   2   6   9       24.80       24.21        1.23 o
   3   6   9        0.25        0.44        0.49 o
   4   6   9       28.75       26.65        1.90 o
   5   6   9       12.80       13.00        1.32 o
   6   6   9       13.05       13.20        2.38 o
   0   7   9       39.30       39.31        1.80 o
   1   7   9       34.35       34.65        1.29 o
   2   7   9       57.50       56.28        1.78 o
   3   7   9       46.70       45.95        1.76 o
   4   7   9       10.35       10.69        1.39 o
   5   7   9        3.35        3.27        1.39 o
   6   7   9        5.75        6.88        1.98 o
   0   8   9        1.00        0.31        1.80 o
   1   8   9        4.65        5.28        0.82 o
   2   8   9        8.50        9.07        0.81 o
   3   8   9       34.60       38.69        1.58 o
   4   8   9        5.00        6.37        1.15 o
   5   8   9        4.75        6.71        1.50 o
   0   9   9       15.70       16.38        1.50 o
   1   9   9        7.10        7.12        0.99 o
   2   9   9       10.60       11.88        1.01 o
   3   9   9        6.50        6.30        1.07 o
   4   9   9       20.00       16.55        2.25 o
   5   9   9        0.45        2.76        2.15 o
   0  10   9        2.10        1.13        1.20 o
   1  10   9        4.75        5.30        1.06 o
   2  10   9       64.15       62.19        2.66 o
   3  10   9       -0.50        0.83        1.04 o
   4  10   9        0.40        1.64        1.56 o
   5  10   9        1.05        1.03        2.55 o
   0  11   9       -0.30        1.02        1.75 o
   1  11   9        3.00        2.20        0.99 o
   2  11   9       -0.95        0.48        0.85 o
   3  11   9        0.95        1.02        2.81 o
   4  11   9        1.40        0.79        1.53 o
   0  12   9        3.80        4.60        2.00 o
   1  12   9        1.85        1.27        1.59 o
   2  12   9        3.05        3.97        1.08 o
   3  12   9       13.65       10.60        2.17 o
   4  12   9       -3.10        0.82        1.84 o
   0  13   9       -0.90        0.86        4.17 o
   1  13   9        0.15        0.15        2.39 o
   2  13   9       14.55       12.19        2.04 o
   3  13   9        7.00        6.47        3.64 o
   0  14   9       24.70       19.67        3.50 o
   1  14   9        3.05        0.98        1.77 o
   2  14   9        2.70        1.44        2.51 o
   0  15   9        0.30        1.45        3.29 o
   1  15   9        3.15        0.40        3.87 o
   0   0  10        1.50        1.17        0.70 o
   1   0  10       68.00       59.14        2.10 o
   2   0  10       17.70       15.31        1.00 o
   3   0  10        9.20        8.64        0.80 o
   4   0  10        4.90        4.78        0.80 o
   5   0  10        1.90        3.04        1.30 o
   6   0  10        0.70        0.21        5.19 o
   0   1  10       12.90       12.33        1.00 o
   1   1  10       10.40       10.54        0.64 o
   2   1  10        3.90        3.73        0.54 o
   3   1  10       66.40       63.03        1.49 o
   4   1  10       13.25       15.84        0.88 o
   5   1  10        2.45        2.09        0.92 o
   6   1  10        2.15        0.30        1.90 o
   0   2  10        1.80        0.31        0.60 o
   1   2  10      165.35      164.99        3.44 o
   2   2  10        3.30        3.23        0.58 o
   3   2  10       86.20       85.77        1.98 o
   4   2  10      152.40      143.18        3.61 o
   5   2  10       15.75       16.34        1.30 o
   6   2  10        9.00        9.19        1.77 o
   0   3  10      123.80      120.87        3.30 o
   1   3  10       36.05       33.50        1.17 o
   2   3  10        8.80        8.82        0.67 o
   3   3  10       42.65       43.30        1.30 o
   4   3  10        3.25        5.16        0.78 o
   5   3  10        1.30        1.62        1.00 o
   6   3  10        3.15        2.35        2.19 o
   0   4  10      112.00      105.58        4.80 o
   1   4  10       66.40       65.15        1.70 o
   2   4  10       38.00       34.99        1.27 o
   3   4  10       90.15       88.71        2.66 o
   4   4  10       20.05       22.33        1.21 o
   5   4  10        3.00        2.84        1.03 o
   6   4  10        4.30        4.07        2.33 o
   0   5  10       89.70       80.56        4.60 o
   1   5  10       18.15       20.04        1.19 o
   2   5  10       24.70       27.17        1.07 o
   3   5  10        1.50        2.16        0.74 o
   4   5  10        2.25        2.29        1.22 o
   5   5  10        3.85        4.31        1.10 o
   6   5  10        1.00        0.75        2.45 o
   0   6  10        1.60        0.51        1.60 o
   1   6  10        5.60        6.86        0.94 o
   2   6  10       24.55       27.60        1.21 o
   3   6  10        5.80        4.48        1.05 o
   4   6  10       14.55       12.14        1.63 o
   5   6  10        0.80        0.59        1.06 o
   6   6  10        1.15        0.69        1.78 o
   0   7  10       -0.80        0.01        2.33 o
   1   7  10        2.35        3.47        0.71 o
   2   7  10       92.20       90.28        2.87 o
   3   7  10        4.05        3.20        0.96 o
   4   7  10        2.20        2.15        1.19 o
   5   7  10        3.70        4.39        1.50 o
   0   8  10        8.30        8.75        1.40 o
   1   8  10       22.40       22.28        1.28 o
   2   8  10        5.15        6.12        0.76 o
   3   8  10        1.70        1.22        1.02 o
   4   8  10        2.05        2.94        1.43 o
   5   8  10       -0.65        0.65        1.79 o
   0   9  10       23.40       22.49        1.80 o
   1   9  10       24.00       25.71        1.35 o
   2   9  10       19.10       19.05        1.32 o
   3   9  10       48.05       44.40        2.29 o
   4   9  10        3.45        3.80        1.96 o
   5   9  10        3.50        5.54        1.98 o
   0  10  10        3.60        4.39        1.60 o
   1  10  10       25.90       26.75        1.60 o
   2  10  10        3.35        4.04        1.01 o
   3  10  10        9.25        7.97        1.43 o
   4  10  10        2.75        4.39        2.55 o
   5  10  10       -1.05        0.87        3.00 o
   0  11  10        5.50       10.08        1.90 o
   1  11  10        2.85        4.68        1.11 o
   2  11  10        4.25        3.21        1.01 o
   3  11  10        2.60        1.32        2.35 o
   4  11  10       -0.45        1.03        1.68 o
   0  12  10        4.40        5.47        2.30 o
   1  12  10        3.00        2.89        1.36 o
   2  12  10        4.90        7.08        1.48 o
   3  12  10        4.05        2.91        3.00 o
   4  12  10        0.60        2.14        1.40 o
   0  13  10        3.80        6.44        2.00 o
   1  13  10        3.80        2.59        2.30 o
   2  13  10        9.55        7.79        3.25 o
   3  13  10       18.60       14.13        3.62 o
   0  14  10        1.80        0.17        2.00 o
   1  14  10        8.45       10.06        2.73 o
   2  14  10        0.80        1.60        3.40 o
   0  15  10        0.10        2.53        2.40 o
   1   0  11       26.80       27.33        1.50 o
   2   0  11        3.40        4.65        0.90 o
   3   0  11       20.70       23.64        1.20 o
   4   0  11       11.00       12.41        1.10 o
   5   0  11       -0.20        0.47        1.34 o
   6   0  11        0.20        0.32        3.13 o
   0   1  11        0.60        0.73        0.93 o
   1   1  11       29.05       30.05        0.92 o
   2   1  11       10.70       11.63        0.75 o
   3   1  11       51.75       52.55        1.43 o
   4   1  11       12.25       15.45        0.82 o
   5   1  11        0.60        0.66        0.55 o
   6   1  11       -0.05        1.67        2.25 o
   0   2  11       31.20       32.87        1.30 o
   1   2  11       14.85       16.22        0.96 o
   2   2  11       72.90       71.83        1.91 o
   3   2  11       27.50       27.38        1.08 o
   4   2  11       60.40       62.23        2.16 o
   5   2  11        2.50        2.49        0.93 o
   6   2  11        4.60        6.90        1.95 o
   0   3  11       54.70       54.49        2.00 o
   1   3  11        8.10        8.41        0.57 o
   2   3  11        6.75        8.20        0.69 o
   3   3  11       22.55       23.27        1.07 o
   4   3  11        1.60        1.41        0.72 o
   5   3  11        5.70        4.49        1.03 o
   6   3  11        1.20        0.44        2.43 o
   0   4  11        1.70        2.27        1.10 o
   1   4  11       55.85       52.39        1.52 o
   2   4  11        5.00        5.95        0.69 o
   3   4  11      125.45      120.06        3.76 o
   4   4  11       18.95       16.85        1.25 o
   5   4  11        3.50        4.44        1.13 o
   6   4  11       11.10       11.16        2.46 o
   0   5  11        4.00        0.12        1.80 o
   1   5  11        0.90        0.29        1.07 o
   2   5  11       35.70       37.09        1.28 o
   3   5  11       15.05       15.22        1.01 o
   4   5  11       -0.55        0.43        1.26 o
   5   5  11        2.20        3.17        1.79 o
   6   5  11        6.20        4.28        2.66 o
   0   6  11        0.70        0.54        3.01 o
   1   6  11       42.90       41.57        2.02 o
   2   6  11       16.35       16.51        1.17 o
   3   6  11       16.30       12.77        1.60 o
   4   6  11       -0.45        1.40        1.30 o
   5   6  11       -1.90        0.03        1.27 o
   0   7  11        3.30        1.86        1.50 o
   1   7  11        8.45        9.51        1.19 o
   2   7  11       33.55       30.37        1.77 o
   3   7  11        9.95       10.09        1.68 o
   4   7  11        1.35        3.16        2.83 o
   5   7  11        6.95        7.64        1.97 o
   0   8  11        5.40        4.00        1.70 o
   1   8  11       19.90       18.86        1.21 o
   2   8  11       10.10        9.50        1.12 o
   3   8  11        0.80        2.16        1.86 o
   4   8  11        1.30        1.06        1.34 o
   5   8  11        5.15        4.77        1.86 o
   0   9  11        8.50       12.19        1.90 o
   1   9  11        5.35        4.51        1.14 o
   2   9  11        5.55        7.05        1.12 o
   3   9  11        4.00        4.01        1.34 o
   4   9  11        0.10        1.94        2.50 o
   5   9  11        9.50       12.78        2.23 o
   0  10  11       45.60       46.93        3.10 o
   1  10  11       -1.05        0.24        1.38 o
   2  10  11       32.35       29.14        1.88 o
   3  10  11        0.65        0.37        1.50 o
   4  10  11        5.40        4.50        2.01 o
   0  11  11        0.10        0.00        0.89 o
   1  11  11       11.70       10.45        1.51 o
   2  11  11       -1.30        0.86        2.07 o
   3  11  11        3.40        2.22        1.86 o
   4  11  11        8.60        6.05        3.38 o
   0  12  11        2.60        2.22        2.00 o
   1  12  11        0.60        0.83        1.05 o
   2  12  11        7.05        5.95        2.62 o
   3  12  11        3.20        2.09        3.36 o
   0  13  11        0.90        3.99        4.36 o
   1  13  11        1.15        2.82        2.40 o
   2  13  11        7.30        7.23        2.48 o
   0  14  11        2.90        3.99        2.60 o
   1  14  11        8.45       11.02        3.37 o
   0   0  12       95.50       99.89        4.70 o
   1   0  12        0.30        0.91        0.88 o
   2   0  12       36.30       36.32        1.90 o
   3   0  12        4.20        6.12        1.00 o
   4   0  12        0.20        0.01        0.89 o
   5   0  12        4.20        3.68        1.60 o
   6   0  12        2.20        3.64        2.80 o
   0   1  12       12.30       12.08        0.90 o
   1   1  12       21.10       18.96        0.92 o
   2   1  12        1.55        1.42        0.53 o
   3   1  12        5.60        4.93        0.72 o
   4   1  12        7.35        8.67        0.83 o
   5   1  12        1.60        1.04        1.39 o
   6   1  12        3.10        0.63        2.27 o
   0   2  12       43.90       47.56        1.90 o
   1   2  12       33.90       31.93        1.25 o
   2   2  12       52.75       51.59        1.57 o
   3   2  12       40.00       39.66        1.35 o
   4   2  12        1.70        0.71        1.36 o
   5   2  12        1.30        2.16        1.01 o
   6   2  12        2.05        1.09        2.22 o
   0   3  12        0.70        0.58        1.17 o
   1   3  12        0.90        0.12        0.71 o
   2   3  12       22.95       21.24        1.10 o
   3   3  12       29.25       30.08        1.33 o
   4   3  12        5.00        6.22        1.03 o
   5   3  12        0.80        0.05        0.75 o
   6   3  12        4.50        3.23        2.55 o
   0   4  12       47.10       45.31        2.70 o
   1   4  12       37.85       39.02        1.25 o
   2   4  12      226.65      207.43        5.91 o
   3   4  12        9.15       10.54        0.85 o
   4   4  12        7.20        6.27        0.99 o
   5   4  12        8.40        7.64        1.24 o
   0   5  12       80.50       75.63        4.50 o
   1   5  12      107.75       99.97        3.80 o
   2   5  12       70.05       63.90        2.17 o
   3   5  12        8.40        7.36        0.94 o
   4   5  12        1.40        0.09        1.25 o
   5   5  12        7.65        7.83        1.57 o
   0   6  12       45.80       54.69        3.30 o
   1   6  12      100.85       95.73        3.51 o
   2   6  12       14.10       14.93        1.14 o
   3   6  12        9.55        9.06        1.53 o
   4   6  12        7.15        8.74        1.70 o
   5   6  12        3.45        3.42        1.94 o
   0   7  12       21.30       20.36        2.80 o
   1   7  12       22.95       20.26        1.57 o
   2   7  12       44.95       44.64        2.37 o
   3   7  12       34.00       33.66        2.17 o
   4   7  12       -1.55        0.93        1.28 o
   5   7  12        3.90        4.17        1.74 o
   0   8  12        5.50        7.16        1.70 o
   1   8  12       17.95       18.60        1.40 o
   2   8  12       14.25       18.06        1.30 o
   3   8  12        1.50        1.57        1.17 o
   4   8  12        1.20        3.10        2.86 o
   5   8  12       11.85       11.02        1.91 o
   0   9  12       11.70       12.88        1.90 o
   1   9  12       46.00       41.75        2.09 o
   2   9  12       10.65       12.60        1.29 o
   3   9  12        2.70        2.51        1.41 o
   4   9  12        5.45        6.36        2.15 o
   0  10  12        7.50        7.34        2.00 o
   1  10  12        5.45        6.28        1.39 o
   2  10  12        3.25        5.76        1.37 o
   3  10  12       13.40       12.30        2.12 o
   4  10  12        1.30        0.44        4.06 o
   0  11  12        0.10        1.97        1.52 o
   1  11  12        6.35        6.05        1.53 o
   2  11  12        7.60        8.47        2.49 o
   3  11  12        3.05        3.07        2.42 o
   0  12  12        1.50        2.67        2.30 o
   1  12  12        0.95        0.14        1.51 o
   2  12  12        2.45        2.82        2.70 o
   3  12  12        6.90        7.37        2.87 o
   0  13  12        0.80        0.02        4.29 o
   1  13  12        4.85        0.20        2.97 o
   2  13  12        1.55        2.04        3.75 o
   1   0  13      133.30      129.70        4.90 o
   2   0  13       17.00       17.32        1.40 o
   3   0  13        1.50        0.80        1.10 o
   4   0  13        4.10        3.61        1.10 o
   5   0  13        2.10        0.15        1.80 o
   0   1  13        4.90        5.24        0.80 o
   1   1  13        1.35        1.34        0.92 o
   2   1  13       31.95       29.15        1.39 o
   3   1  13        3.30        3.79        0.85 o
   4   1  13       10.80        9.82        0.93 o
   5   1  13        3.15        1.33        1.35 o
   0   2  13       35.40       39.75        1.70 o
   1   2  13       16.20       16.05        1.00 o
   2   2  13       27.30       25.88        1.25 o
   3   2  13       32.90       32.89        1.51 o
   4   2  13        9.35       10.43        1.06 o
   5   2  13        0.85        2.81        1.08 o
   0   3  13        0.60        0.10        0.93 o
   1   3  13       63.25       60.53        1.79 o
   2   3  13       13.80       13.39        0.86 o
   3   3  13       11.05       11.65        0.92 o
   4   3  13        1.35        1.87        1.07 o
   5   3  13       -0.50        0.79        1.66 o
   0   4  13        0.50        0.29        0.57 o
   1   4  13       34.65       33.75        1.17 o
   2   4  13        7.35        6.65        0.82 o
   3   4  13       14.80       13.28        1.21 o
   4   4  13        5.15        6.15        1.22 o
   5   4  13        2.50        1.03        1.51 o
   0   5  13       45.50       46.49        2.80 o
   1   5  13        4.50        4.11        1.19 o
   2   5  13       12.65       12.41        0.96 o
   3   5  13       32.05       30.35        1.57 o
   4   5  13        2.95        3.27        1.29 o
   5   5  13        2.05        1.34        2.19 o
   0   6  13       -2.00        0.00        1.40 o
   1   6  13       40.40       39.46        2.14 o
   2   6  13       15.75       14.93        1.50 o
   3   6  13        3.95        3.35        1.61 o
   4   6  13        1.90        2.69        1.82 o
   5   6  13        6.40        8.20        1.96 o
   0   7  13        0.00        0.00        0.01 o
   1   7  13       31.00       29.80        1.91 o
   2   7  13        3.00        3.33        1.03 o
   3   7  13        9.05        9.69        1.83 o
   4   7  13        3.70        1.79        1.53 o
   5   7  13        3.05        3.30        3.13 o
   0   8  13       39.80       41.57        2.90 o
   1   8  13       20.95       22.68        1.49 o
   2   8  13        7.35        7.31        1.25 o
   3   8  13        2.35        4.04        1.18 o
   4   8  13       13.10       11.12        2.40 o
   0   9  13       28.00       29.95        2.30 o
   1   9  13        3.75        4.82        1.33 o
   2   9  13        4.80        5.47        1.54 o
   3   9  13        9.85        9.90        1.91 o
   4   9  13       -3.15        0.08        2.27 o
   0  10  13       11.30       10.36        2.30 o
   1  10  13        2.60        2.02        1.42 o
   2  10  13        1.75        0.95        1.88 o
   3  10  13        5.90        6.09        1.94 o
   0  11  13        4.50        5.79        2.30 o
   1  11  13        1.55        0.97        1.67 o
   2  11  13        6.10        4.76        2.62 o
   3  11  13        4.05        4.99        2.16 o
   0  12  13       -0.60        0.15        3.25 o
   1  12  13        1.05        6.41        3.08 o
   2  12  13        4.85        1.51        2.66 o
   0  13  13       -0.60        1.80        6.35 o
   1  13  13        0.95        0.85        2.70 o
   0   0  14      118.50      113.12        4.70 o
   1   0  14      178.00      164.96        6.50 o
   2   0  14        2.70        0.55        1.20 o
   3   0  14        0.60        0.04        1.70 o
   4   0  14        1.10        0.55        1.30 o
   5   0  14       -2.00        0.83        2.10 o
   0   1  14        6.20        5.26        1.20 o
   1   1  14        2.15        1.82        1.14 o
   2   1  14        2.05        1.36        0.85 o
   3   1  14       42.00       39.53        1.77 o
   4   1  14        4.05        3.74        0.81 o
   5   1  14       -0.95        0.72        2.55 o
   0   2  14       52.30       53.80        2.30 o
   1   2  14       22.20       20.74        1.22 o
   2   2  14       68.20       68.10        2.32 o
   3   2  14       22.20       20.55        1.33 o
   4   2  14        4.10        5.64        1.21 o
   5   2  14       -0.85        0.46        1.64 o
   0   3  14       86.30       80.94        3.50 o
   1   3  14       19.50       18.43        1.07 o
   2   3  14       -0.15        0.74        0.79 o
   3   3  14       12.25       12.24        0.97 o
   4   3  14       -0.10        0.38        1.14 o
   5   3  14       -2.25        0.03        2.85 o
   0   4  14        3.90        3.48        0.40 o
   1   4  14       10.45       11.49        0.81 o
   2   4  14       13.10       13.79        1.04 o
   3   4  14        5.40        7.17        0.90 o
   4   4  14        2.20        2.87        1.38 o
   5   4  14        3.30        4.66        2.04 o
   0   5  14       34.60       32.49        2.30 o
   1   5  14       19.10       21.75        1.56 o
   2   5  14        6.35        7.56        0.75 o
   3   5  14        0.70        1.87        1.28 o
   4   5  14        3.95        4.96        1.33 o
   5   5  14       -0.60        0.20        2.93 o
   0   6  14        1.70        1.89        1.40 o
   1   6  14        3.80        3.27        1.50 o
   2   6  14       13.95       15.12        1.77 o
   3   6  14        5.40        6.19        1.46 o
   4   6  14        3.90        3.90        1.63 o
   0   7  14       72.00       71.36        4.10 o
   1   7  14        4.10        4.97        1.29 o
   2   7  14       13.85       14.16        1.75 o
   3   7  14        3.90        3.78        1.79 o
   4   7  14        1.45        1.60        2.10 o
   0   8  14        3.10        4.36        1.70 o
   1   8  14        3.50        1.29        1.03 o
   2   8  14        5.10        3.83        1.25 o
   3   8  14       -0.85        0.00        2.06 o
   4   8  14       15.35       15.46        3.07 o
   0   9  14       10.70        6.42        2.50 o
   1   9  14       42.15       38.23        2.69 o
   2   9  14       10.65       11.38        2.02 o
   3   9  14        4.15        3.46        2.69 o
   0  10  14        0.10        2.51        1.58 o
   1  10  14        8.50        6.64        1.89 o
   2  10  14        4.10        3.61        2.59 o
   3  10  14        6.30        6.33        2.48 o
   0  11  14       46.90       40.52        4.00 o
   1  11  14       -1.40        0.69        2.64 o
   2  11  14        6.00        7.49        2.65 o
   0  12  14        1.10        0.11        4.00 o
   1  12  14        6.10        3.37        3.22 o
   1   0  15        0.50        0.60        1.13 o
   2   0  15        5.80        4.19        1.40 o
   3   0  15       29.60       28.09        2.00 o
   4   0  15        3.50        0.97        2.20 o
   5   0  15        8.10        2.40        4.80 o
   0   1  15       41.30       41.27        1.90 o
   1   1  15       56.45       53.89        1.98 o
   2   1  15        1.50        3.25        1.27 o
   3   1  15        3.85        5.40        0.99 o
   4   1  15        3.50        4.54        1.17 o
   5   1  15        5.50        3.96        3.04 o
   0   2  15       -0.80        0.07        1.61 o
   1   2  15        3.45        2.93        0.75 o
   2   2  15        0.45        2.57        0.91 o
   3   2  15       17.15       17.06        1.35 o
   4   2  15        2.40        4.14        1.64 o
   5   2  15        7.35        8.40        3.32 o
   0   3  15        0.80        0.34        1.61 o
   1   3  15       29.40       30.04        1.43 o
   2   3  15        8.90        7.69        1.05 o
   3   3  15        9.95       10.73        1.05 o
   4   3  15       14.40       12.30        1.59 o
   5   3  15       -2.00        1.13        2.30 o
   0   4  15       46.50       49.04        3.00 o
   1   4  15        7.00        6.32        0.75 o
   2   4  15        5.95        8.16        0.85 o
   3   4  15        0.65        0.69        1.65 o
   4   4  15        5.35        5.66        1.82 o
   0   5  15        2.40        3.39        1.40 o
   1   5  15        7.00        6.75        1.55 o
   2   5  15       57.65       50.36        3.40 o
   3   5  15        4.80        6.42        2.05 o
   4   5  15        4.90        6.72        1.98 o
   0   6  15       27.50       30.41        2.60 o
   1   6  15       16.60       17.04        1.63 o
   2   6  15       32.75       29.87        2.82 o
   3   6  15       12.55       12.38        2.46 o
   4   6  15        9.90        8.17        2.60 o
   0   7  15        3.60        4.67        1.80 o
   1   7  15       11.00       12.29        1.65 o
   2   7  15       12.55        7.83        2.79 o
   3   7  15        2.50        5.69        2.39 o
   4   7  15        2.20        4.50        2.13 o
   0   8  15        8.60       10.03        2.00 o
   1   8  15        2.85        1.89        1.56 o
   2   8  15        3.35        5.49        2.68 o
   3   8  15        9.50       12.77        3.16 o
   0   9  15        4.50        5.84        2.20 o
   1   9  15        8.00        7.93        1.63 o
   2   9  15        6.10        2.82        2.77 o
   3   9  15        7.25        4.07        3.40 o
   0  10  15       -0.50        1.25        3.11 o
   1  10  15        7.60        7.35        2.71 o
   2  10  15        1.50        1.73        2.70 o
   0  11  15        4.70        2.30        3.90 o
   1  11  15        1.65        1.31        2.37 o
   0   0  16        3.40        3.56        1.40 o
   1   0  16       -1.10        0.22        1.20 o
   2   0  16        3.70        2.76        1.50 o
   3   0  16       22.10       21.13        2.10 o
   4   0  16        3.20        1.51        3.00 o
   0   1  16       21.70       21.21        1.50 o
   1   1  16        3.80        5.41        0.87 o
   2   1  16       -0.10        0.14        1.60 o
   3   1  16        1.50        2.44        1.03 o
   4   1  16       -1.50        2.34        1.86 o
   0   2  16        3.10        2.89        1.30 o
   1   2  16        6.15        6.46        0.97 o
   2   2  16       16.80       17.52        1.29 o
   3   2  16       12.50       10.91        1.46 o
   4   2  16        7.75        4.82        3.30 o
   0   3  16        7.60        7.43        1.30 o
   1   3  16        4.20        4.96        0.75 o
   2   3  16        2.95        4.20        1.10 o
   3   3  16        0.60        0.39        1.44 o
   4   3  16        0.45        0.90        2.69 o
   0   4  16        0.50        0.00        2.40 o
   1   4  16        9.30        8.96        0.78 o
   2   4  16        6.05        7.03        0.97 o
   3   4  16        0.55        2.11        2.25 o
   4   4  16        3.05        2.70        2.55 o
   0   5  16       15.40       10.98        2.90 o
   1   5  16        3.55        1.46        1.96 o
   2   5  16       -1.50        0.67        2.19 o
   3   5  16        3.00        4.21        2.80 o
   4   5  16        4.90        0.69        2.55 o
   0   6  16       -1.30        0.00        2.00 o
   1   6  16        1.20        4.09        2.15 o
   2   6  16        1.10        1.43        1.93 o
   3   6  16        5.25        6.16        2.82 o
   0   7  16        2.00        1.83        2.80 o
   1   7  16        7.25        7.73        1.61 o
   2   7  16        8.85        8.78        2.55 o
   3   7  16        2.90        3.40        2.75 o
   0   8  16       -0.50        0.11        3.39 o
   1   8  16        0.80        3.99        1.71 o
   2   8  16        4.40        6.61        2.98 o
   3   8  16        6.30        2.06        2.98 o
   0   9  16        5.40        5.08        2.90 o
   1   9  16        2.60        3.83        3.56 o
   2   9  16        9.55        6.31        2.97 o
   0  10  16        8.70        7.58        4.10 o
   1  10  16       -1.20        0.18        2.65 o
   1   0  17       -1.70        0.18        1.40 o
   2   0  17       39.10       36.02        3.70 o
   3   0  17        5.30        6.13        2.00 o
   4   0  17        5.80       11.40        3.10 o
   0   1  17        3.40        3.74        1.10 o
   1   1  17       18.45       19.02        1.38 o
   2   1  17       13.15       12.61        1.45 o
   3   1  17        6.10        5.63        1.41 o
   4   1  17        8.60        5.86        4.90 o
   0   2  17        1.30        0.09        1.20 o
   1   2  17        4.45        2.62        1.08 o
   2   2  17        2.60        4.52        1.76 o
   3   2  17       22.60       24.56        2.65 o
   4   2  17        2.50        2.31        2.87 o
   0   3  17       12.20       15.31        2.80 o
   1   3  17        4.50        7.25        1.87 o
   2   3  17        9.55        8.28        1.57 o
   3   3  17        0.00        0.12        2.07 o
   4   3  17        5.90        2.31        5.30 o
   0   4  17       -0.90        1.38        4.17 o
   1   4  17        1.25        1.03        2.32 o
   2   4  17        2.00        3.03        1.48 o
   3   4  17        8.80        9.35        2.62 o
   0   5  17       17.40       17.16        3.30 o
   1   5  17        9.30        7.26        2.18 o
   2   5  17       -0.95        1.36        1.98 o
   3   5  17       -0.50        0.66        2.76 o
   0   6  17        1.30        1.61        1.80 o
   1   6  17        3.35        2.18        3.61 o
   2   6  17        4.90        1.85        2.66 o
   3   6  17        1.70        0.87        2.16 o
   0   7  17       21.20       18.99        4.30 o
   1   7  17        0.50        2.13        4.15 o
   2   7  17        5.05        3.24        2.57 o
   0   8  17        2.30        0.48        2.50 o
   1   8  17        9.70        4.49        2.47 o
   2   8  17        4.65        5.13        3.52 o
   0   9  17       -0.40        7.31        5.06 o
   1   9  17       -1.00        1.79        2.86 o
   0   0  18       17.30       17.35        2.70 o
   1   0  18        0.30        1.34        1.64 o
   2   0  18       10.70       10.59        3.10 o
   3   0  18        7.00        8.13        4.00 o
   0   1  18        3.60        1.56        1.80 o
   1   1  18       12.75       13.26        1.56 o
   2   1  18        9.45        9.15        2.08 o
   3   1  18        4.65        5.09        3.08 o
   0   2  18       -1.00        0.05        5.40 o
   1   2  18        4.30        3.79        1.43 o
   2   2  18        9.65        6.91        2.50 o
   3   2  18        3.35        0.83        2.49 o
   0   3  18        3.90        2.43        1.80 o
   1   3  18        5.05        6.16        1.52 o
   2   3  18        5.35        4.62        1.65 o
   3   3  18       17.20       12.41        4.30 o
   0   4  18        2.20        0.02        2.70 o
   1   4  18        1.45        2.76        1.71 o
   2   4  18        0.95        0.72        3.33 o
   3   4  18       14.65       14.36        2.76 o
   0   5  18        6.80        8.11        3.30 o
   1   5  18       -1.65        1.20        2.19 o
   2   5  18        0.20        2.44        2.59 o
   0   6  18       10.10        7.06        4.00 o
   1   6  18        2.85        4.37        2.80 o
   2   6  18       -2.00        0.44        2.30 o
   0   7  18       -3.10        2.80        3.70 o
   1   7  18        4.20        6.24        2.70 o
   0   8  18       -1.30        0.75        5.50 o
   1   0  19        2.70        0.19        2.10 o
   2   0  19       13.40       19.97        3.60 o
   0   1  19       -0.40        0.00        5.31 o
   1   1  19        5.25        7.56        2.02 o
   2   1  19        3.75        3.52        1.98 o
   0   2  19        0.10        0.00        1.71 o
   1   2  19        0.60        1.11        1.05 o
   2   2  19        9.75        6.98        2.34 o
   0   3  19        4.50        8.95        1.70 o
   1   3  19        2.15        1.41        2.46 o
   2   3  19        2.95        5.27        4.43 o
   0   4  19       -9.10        0.22        5.10 o
   1   4  19       -0.85        2.62        2.30 o
   2   4  19        0.25        0.03        3.09 o
   0   5  19        7.60        7.99        4.40 o
   1   5  19        3.05        2.50        2.73 o
   0   6  19        9.30        0.15        5.90 o
   0   0  20        1.80        0.82        4.90 o
   1   0  20       -0.80        1.52        3.94 o
   0   1  20        1.60        2.74        3.20 o
   1   1  20       -2.50        3.37        2.30 o
   0   2  20        4.80        1.86        2.60 o
   1   2  20        0.55        1.55        1.93 o
   0   3  20        8.80       16.53        4.80 o
